# Supplementary material for: The global RNA-binding protein RbpB is a regulator of polysaccharide utilization in Bacteroides thetaiotaomicron
Source: Nat Commun. 2025 Jan 2;16:208. doi: 10.1038/s41467-024-55383-8 (PMC11697453; doi:10.1038/s41467-024-55383-8)
Supplement: Supplementary file 4 — Supplementary Dataset 2 [file 41467_2024_55383_MOESM4_ESM.xlsx]

## Sheet: FopS targets
Supplementary Data File 2: IntaRNA prediction of FopS targets. IntaRNA 2.0 was run with default settings, including default statistical parameters (FDR, p value). The table features the 100 top-scoring target candidates. Targets experimentally validated by EMSA (see Supplementary Fig. 7e) are in red.
id1	start1	end1	seedStart1	seedEnd1	id2	start2	end2	seedStart2	seedEnd2	E	E_hybrid	E_norm	subseqDP	hybridDP	seq1	seq2	p-value	FDR	gene name	entrez_gene_id	annotation
BT_3262	116	148	116	122	70%_cons.	1	27	21	27	-18.49	-22.78	-215854	CCUUAAAUCUGAUACUCGGCACCAGAAAGAAAC&GUGUUUUUCAUAGUAUUAGAUUUAAGG	((((((((((((((((........((((((.((&)).))))))..))))))))))))))))	CCGAAGCCCCAGGAAAAGACAUAUAGCAGCAGUUCUCACGCUUUUUUUAGUUAACCAUAAGCGAAAAAGUAUAAAAUGAAGUCACACACAAAGAACUUACGUUUUAACCAUAACCCCUUAAAUCUGAUACUCGGCACCAGAAAGAAACAA	GUGUUUUUCAUAGUAUUAGAUUUAAGGUUAACAAA	0.0002697	0.8789242		1073460
BT_1777	60	85	78	84	70%_cons.	2	26	3	9	-16.64	-24.22	-194257	CUUAAAAUUUAGUAUUAUGAGAAACA&UGUUUUUCAUAGUAUUAGAUUUAAG	((((((.(((((((((((((((((((&)))))))))))))))))))))))))	UUGUGCCAAUAGGGUGGCACAAGCGUGACACAGUAUGGGGCAAUCUUAAGACAUUACUUCUUAAAAUUUAGUAUUAUGAGAAACAAGUAUUUGCGUUUUGCAGAUGUAUUAUUUCUACUUAGCUUUGUGGCAGGAACUACGAUGAUGGCU	GUGUUUUUCAUAGUAUUAGAUUUAAGGUUAACAAA	0.0009204	0.8789242		1075290
BT_1802	77	106	86	92	70%_cons.	1	30	15	21	-15.65	-20.55	-182699	UGACCAAGAAUCUGAUCACACGAAAAAUAC&GUGUUUUUCAUAGUAUUAGAUUUAAGGUUA	(((((...((((((((.((..(((((((((&)))))))))...))))))))))...)))))	UUGAACCGAAUACUCCGGAAGGUCCCGUACUGACUUUCACAUAUCCUUAUUCCAAAACAAAUAAUAUCUAAUCAUAUGACCAAGAAUCUGAUCACACGAAAAAUACAAUUCUUAUUUCUCAUCGGAGCUAUCCUGCUAGCGCCCUCUAUC	GUGUUUUUCAUAGUAUUAGAUUUAAGGUUAACAAA	0.001723	0.8789242		1075258	two-component system sensor histidine kinase
BT_0140	121	144	138	144	70%_cons.	6	29	6	12	-15.37	-19.93	-179431	AACCUCAAAUUUAAUGUUAUGAAA&UUUCAUAGUAUUAGAUUUAAGGUU	(((((.((((((((((((((((((&)))))))))))))))))).)))))	UAUAAAAUUAUUCAUAUAAUAAACAACCUUUGGUGCUUAUGGAAAAGGAAUCAAUACUGAGUGAGAGGUAUCUUUAUGCCUCAACAAAUUUUAGAGAACAAGAAUUUAAUACUAUUUUUAAACCUCAAAUUUAAUGUUAUGAAACGAAGA	GUGUUUUUCAUAGUAUUAGAUUUAAGGUUAACAAA	0.0020499	0.8789242		1072866	SusC homolog
BT_0124	64	83	72	78	70%_cons.	4	23	9	15	-15.25	-19.18	-17803	AAAUCUACUGCUAUGGAAGA&UUUUUCAUAGUAUUAGAUUU	(((((((.((((((((((((&)))))))))))).)))))))	GAAAUGUAUCAAGUGCGGCAUGUGUAUGGCACGCUGUAAAUUCAAAGCUAUUCUUGUCUGUUAAAAUCUACUGCUAUGGAAGAAAAACAAAUUACCCUCCAGAUAGACGGUCACUUUAUCACCGUACCCGAAGGAAGCACGAUCCUCGAA	GUGUUUUUCAUAGUAUUAGAUUUAAGGUUAACAAA	0.0022074	0.8789242		1072862	NADH:ubiquinone oxidoreductase subunit
BT_2810	47	85	58	64	70%_cons.	2	28	14	20	-14.59	-19.4	-170325	ACCUUUGUGAUUCUAAUAUUUAACCCCCAAUGAGAAACA&UGUUUUUCAUAGUAUUAGAUUUAAGGU	((((...(((.(((((((((.........((((((((((&))))))))))))))))))).)))))))	GCCACAGAGAUUGUAAAAAGUCUCUUGUGGCUUUUAUUUUUUUCUUACCUUUGUGAUUCUAAUAUUUAACCCCCAAUGAGAAACAUGAAAAAGAUAUUCUUACUGAUUUCCGCGAUCUUGUUAAUUGUUCCGGUGCAGGCUCAGCAUACG	GUGUUUUUCAUAGUAUUAGAUUUAAGGUUAACAAA	0.0032997	0.8789242		1072139
BT_3174	44	65	57	63	70%_cons.	4	25	6	12	-14.51	-18.87	-169391	UUAAAUGUAGUAUUAUGAAAAA&UUUUUCAUAGUAUUAGAUUUAA	((((((.(((((((((((((((&))))))))))))))).))))))	AUUGAAACUUAUUGUUAGCUAGUGAAAGUAUGAAUCUUUAUUAUUAAAUGUAGUAUUAUGAAAAAAAGGAAACAGAUGAAAAAACAAAGUUGUUUUGUUAGUCUUCUGAUGCUCCUCCUAUUAUUCCCUUUAGGAGCGUUUGCACAGCAA	GUGUUUUUCAUAGUAUUAGAUUUAAGGUUAACAAA	0.0034625	0.8789242		1075171	SusC homolog
BT_4085	115	144	138	144	70%_cons.	3	31	3	9	-14.36	-20.96	-16764	UUAACCGCUAUUUCUAUGUAUAUGAAAAGC&GUUUUUCAUAGUAUUAGAUUUAAGGUUAA	((((((..((..((((....((((((((((&))))))))))....))))..)).))))))	GUGGUAUAUCAUUUUUAAAUCGUCAUUAGAUAAAUAACAAUAAAAUAGUACACAUAUUAAAAAGAACUAAUAAUAAUGAAUAUUACCGUUUUUAGAGUUUAUCAAUUAAAUUUAUUAACCGCUAUUUCUAUGUAUAUGAAAAGCUUAUUU	GUGUUUUUCAUAGUAUUAGAUUUAAGGUUAACAAA	0.0037885	0.8789242		1071799	weak SusD homolog
BT_3418	64	82	73	79	70%_cons.	5	23	8	14	-14.22	-17.49	-166005	AAAUUUAAUAUUAUGAAAA&UUUUCAUAGUAUUAGAUUU	(((((((((((((((((((&)))))))))))))))))))	AAGAGAGGGAGCUAUGGAUAUUUUUCUUUCUUUGUAUAAGGAACUACUAAAUGCAUUUAUUCAAAAUUUAAUAUUAUGAAAACGAUUCUACUCUGCAUGAUGCUCAUGCUGUCGGGUAUGCUCACAGCACAAACCGUCGACAAUCCGCCA	GUGUUUUUCAUAGUAUUAGAUUUAAGGUUAACAAA	0.0041189	0.8789242		1076250	thiol:disulfide interchange protein
BT_2584	54	86	72	78	70%_cons.	1	32	9	15	-14.1	-21	-164605	GUCCUCCCUAAAUGCAAAUGCUAUGAAUAAUAC&GUGUUUUUCAUAGUAUUAGAUUUAAGGUUAAC	((...((.(((((...(((((((((((..((((&))))..)))))))))))..))))).))...))	UGCACAGGCUCAGAGCAGUCAAAAGAGAGAAAACACCGGCUGAAGCAAAAGCAGUCCUCCCUAAAUGCAAAUGCUAUGAAUAAUACGGAGCCAUGGAAAAAAUAUGUUCCCGAAACGGUCAGCCUGUAUCAUGUGGACUACCGGGAGAAU	GUGUUUUUCAUAGUAUUAGAUUUAAGGUUAACAAA	0.0044237	0.8789242		1071984
BT_4408	63	85	75	81	70%_cons.	1	24	6	12	-13.98	-19.87	-163204	UAAAUUUAGUAUUAUGAAAAAAC&GUGUUUUUCAUAGUAUUAGAUUUA	(((((((((((((((((((((((&)).)))))))))))))))))))))	UAUUUGUAUAUUGUUAUCUAUAAUCUAUCAACAGGAAAAUAUUUGAAAUACAAACCAUAAAGUAAAUUUAGUAUUAUGAAAAAACUACUAUUCUAUUUAUUCAUUCUAUGCAGCACUUCCAUAGUUGCUCAAAAUGGAAUUACUUUUGAA	GUGUUUUUCAUAGUAUUAGAUUUAAGGUUAACAAA	0.0047497	0.8789242		1074018
BT_4202	50	85	73	79	70%_cons.	1	35	8	14	-13.93	-22.8	-16262	UUUGUUGAACUUAAAAUUUUAUUAUUAUGAAAAAAC&GUGUUUUUCAUAGUAUUAGAUUUAAGGUUAACAAA	((((((((.((((((..((((.((((((((((((((&)).)))))))))))).)))))))))).))))))))	UGUUGAAAUAAAAAUAUGGAAUAAAAGCGAUAUACACUAUUAUUAACUAUUUGUUGAACUUAAAAUUUUAUUAUUAUGAAAAAACAAUUUUGUAAGAUUUUACUAGCUGUUUCAUUUCUUUUUCUUGUACCUGCACUUUGUAUGAGUCAA	GUGUUUUUCAUAGUAUUAGAUUUAAGGUUAACAAA	0.0048921	0.8789242		1073674
BT_3346	50	67	61	67	70%_cons.	1	18	1	7	-13.76	-16.38	-160635	UAAUACUAUUUAAAACAC&GUGUUUUUCAUAGUAUUA	(((((((((..(((((((&)))))))..)))))))))	CUAUAUUGGAGAUAUUGAUAAUAAAGGGAUUCGUUAUAUGACAACGGAAUAAUACUAUUUAAAACACAAGUAAAUAUGAGAAAUGUAAUCUUACUAUUUUUAUUGAUAGUAGGCUGGACAACUACAGUCUACGCUCAAAAUGAACAAGAG	GUGUUUUUCAUAGUAUUAGAUUUAAGGUUAACAAA	0.0054074	0.8789242		1075558	SusC homolog
BT_1632	57	85	78	84	70%_cons.	2	29	3	9	-13.69	-16.95	-159818	AAUCUUAAUUAAUAAACUUAUGAGAAGCA&UGUUUUUCAUAGUAUUAGAUUUAAGGUU	((((((((....((((((.((((((((((&))))))))))))).)))...))))))))	AACCUAAAUUUGUGGCAGUGAAUGUCAGGAAAGACUUCGCUACUUAUAUAAAAGGUAAUCUUAAUUAAUAAACUUAUGAGAAGCAAAUUCCUAUUUCUUUGUCUCUUCCUUUUUGGAAUGUUGACAGCUUGCAAAGACACAAAAUGGGUA	GUGUUUUUCAUAGUAUUAGAUUUAAGGUUAACAAA	0.0056341	0.8789242		1075749	chitinase
BT_3991	51	91	85	91	70%_cons.	1	33	1	7	-13.65	-18.35	-159351	UGUUAAACUUAAACUAAUAAACGACAUGAAAUUAAAGACAC&GUGUUUUUCAUAGUAUUAGAUUUAAGGUUAACA	(((((..((((((((((((......((((.....(((((((&)))))))))))..)))))).))))))..)))))	AAAUCGUAGGAAACAACAUCUUUAUCUCUUCAGAUAAGAAAUGAGUCCUGUGUUAAACUUAAACUAAUAAACGACAUGAAAUUAAAGACACUUCUGAUAGGAUGUUUCGGAGGAUUUAUAAUGCUCAACUCCUGCACAGAGUCCCCCAGU	GUGUUUUUCAUAGUAUUAGAUUUAAGGUUAACAAA	0.0057677	0.8789242		1074655	alpha-12-mannosidase
BT_3105	56	85	75	81	70%_cons.	2	30	6	12	-13.64	-19.06	-159234	UAAUCUUUAAUUUAUAACAUAUGAAAAAUA&UGUUUUUCAUAGUAUUAGAUUUAAGGUUA	(((((((.((((((..((.(((((((((((&)))))))))))))..)))))).)))))))	UGGCAAAUGGUAUACUCCUGUAGAAGAAUAUCUCAAAUAAGAAGUAUCGGAAUUAUAAUCUUUAAUUUAUAACAUAUGAAAAAUAAGUAUCGUAAACUAGCCGUCAUCAUGCUGACUGCUGUAUGUUUCGCGGGGUGUCAACAAGAAGAU	GUGUUUUUCAUAGUAUUAGAUUUAAGGUUAACAAA	0.0058016	0.8789242		1076015
BT_1179	51	85	73	79	70%_cons.	1	29	8	14	-13.64	-17	-159234	AACCUUUGAAUAAAACUAUAUCACUAUGAAUAUAC&GUGUUUUUCAUAGUAUUAGAUUUAAGGUU	(((((.(((((....(((....((((((((.((((&))))..))))))))..)))))))))))))	AUAGAGCAAUCACUUUCAUGGAAAGCCCAGAUGCAAAUUGUUAUUAAUGAAACCUUUGAAUAAAACUAUAUCACUAUGAAUAUACAGCCACUGAUCAAUGCUAUCCGCUAUAAAUUGCGUUAUGGCAUUACUGUAGAAUGGUACAAUUUC	GUGUUUUUCAUAGUAUUAGAUUUAAGGUUAACAAA	0.0058016	0.8789242		1074130	glycosyl transferase family protein
BT_2451	55	86	56	62	70%_cons.	2	31	24	30	-13.55	-18.45	-158184	UUAACCUUAAUUAUAUAAAUUAUGAAACAACA&UGUUUUUCAUAGUAUUAGAUUUAAGGUUAA	((((((((((.....((((((((((((.((((&))))))))))))).)))...))))))))))	ACCUUCCCGGUCCUCUUAUAAACAUGGCACUUUUGACUUUUAACGUAUUCAGUAUUAACCUUAAUUAUAUAAAUUAUGAAACAACAUGCACAUUUAUUGAUUUUGACAAUUAUGUUUUUAACUUCAUGUUCCGAUGACACAGAAGUAAUG	GUGUUUUUCAUAGUAUUAGAUUUAAGGUUAACAAA	0.0061149	0.8789242		1076376	pyrogenic exotoxin B
BT_0756	1	32	24	30	70%_cons.	1	26	3	9	-13.53	-17.07	-15795	CUUGAAAAUUUAAACUAUAAAAUGAAGAACGC&GUGUUUUUCAUAGUAUUAGAUUUAAG	(((((..((((((((((.....((((((((((&)))))))))))))).)))))))))))	CUUGAAAAUUUAAACUAUAAAAUGAAGAACGCUAUUUCGGUAAAAUAUACCCUUCUUUGCGGGACAGCUUGCUGUAUGGCCUCUGCUGUGCAGGCGCAGCACAAUGUCUCCGAUGUUUCCAGAAUGAAUGUUCUUUUUCUGAUGGCUGAC	GUGUUUUUCAUAGUAUUAGAUUUAAGGUUAACAAA	0.0061867	0.8789242		1073619	iduronate 2-sulfatase
BT_3467	51	85	73	79	70%_cons.	2	35	8	14	-13.43	-21.09	-156783	UUUGUAUCAUCUUAAAAAUGAAACUAUGAGAAUCA&UGUUUUUCAUAGUAUUAGAUUUAAGGUUAACAAA	(((((...((((((((..(((.((((((((((.((&)).)))))))))).)))..))))))))..)))))	UUAAUUUUUAUUUUCGCUUUAUUAACUAUUAAUGAAAAAAAAGUCUUUUCUUUGUAUCAUCUUAAAAAUGAAACUAUGAGAAUCAAUUUAUGUUUGUUAUUAUUCCUUGUUUUGCUGAACAUCUCUUGUAAUUCCAAACGGGCGGGAAAA	GUGUUUUUCAUAGUAUUAGAUUUAAGGUUAACAAA	0.0065577	0.8789242		1073500	glycosylhydrolase
BT_3048	51	67	60	66	70%_cons.	12	30	13	19	-13.36	-15.81	-155966	UAACCGAAUCUAAUACU&AGUAUUAGAUUUAAGGUUA	(((((.(((((((((((&)))))))))))...)))))	AUUUUUACAGCGAAUAAAAUAAAACAACUGUAAUUUUGCAAUCAAUCAAAUAACCGAAUCUAAUACUUGCAGAAAAUGGAAUCUGAUUCUUUACACGAACAUGAUAAAAGCUGGAAGGCAUUUUUUAUUACCACUCUGUUCAUCUUGUGU	GUGUUUUUCAUAGUAUUAGAUUUAAGGUUAACAAA	0.0068298	0.8789242		1071864
BT_2255	48	74	58	64	70%_cons.	1	29	14	20	-13.35	-15.63	-155849	AACUUGCUUAUCUAAUAAUUAAAACAC&GUGUUUUUCAUAGUAUUAGAUUUAAGGUU	(((((....((((((((...(((((((&)))))))......))))))))...)))))	CAUUUGGGAUACCUGUCAGUUUUCGUAUGGGUAUCCCUUUUUUUAUAAACUUGCUUAUCUAAUAAUUAAAACACCAUGAAACCACCUGUGAUGAAUUUAUCCAAUCAAAAGAACCAGCAUAUUGUCUGGCUGGAUGUCGUUCGUUUUAUU	GUGUUUUUCAUAGUAUUAGAUUUAAGGUUAACAAA	0.0068695	0.8789242		1076284
BT_3983	77	109	83	89	70%_cons.	2	33	22	28	-13.15	-18.38	-153514	UGUUUAAUCUUAAAUUCAAGUGUAUGAGAAUCA&UGUUUUUCAUAGUAUUAGAUUUAAGGUUAACA	((((.((((((((((..((...((((((((.((&)).))))))))...))..))))))))))))))	AGGUAUGGGUUGUUAUAUAAAUGUGAAUCGAAAAUAAUAAAUGGAAUAUCGAUUCUAAUAUUUAUAUAAAAACUAAUGUUUAAUCUUAAAUUCAAGUGUAUGAGAAUCAAUGACUCGUGUAGAGGCUCGAAGAUUUUUCGGGCAUUGUUG	GUGUUUUUCAUAGUAUUAGAUUUAAGGUUAACAAA	0.0077117	0.8789242		1074121	SusC homolog
BT_3703	46	83	76	82	70%_cons.	4	32	5	11	-13.09	-18.47	-152814	GUUAGCUUAUAAUUUAAUACCAUAAAUAGAAUGAAAAA&UUUUUCAUAGUAUUAGAUUUAAGGUUAAC	((((((((..((((((((((..........((((((((&)))))))).))))))))))..))))))))	UUGCUAUAUUUGCAAUAUCCGGAACAGAGCGGAGUAAAAAUAUUAGUUAGCUUAUAAUUUAAUACCAUAAAUAGAAUGAAAAAGAGAAAGAUUUUAUCGCUCAUCGCAUUCCUUUGCAUCUCAUUCAUUGCGAAUGCCCAACAGAAAUUA	GUGUUUUUCAUAGUAUUAGAUUUAAGGUUAACAAA	0.0079828	0.8789242	susB	1072064	alpha-glucosidase
BT_3776	73	85	73	79	70%_cons.	2	14	8	14	-13.04	-15.61	-15223	ACUAUGAAAAACA&UGUUUUUCAUAGU	(((((((((((((&)))))))))))))	GAAGAGCAAUGAAACCCUCAUUCGAUAUAGAAGAGAAAAUAUUAAAGAAAAGAAAAUAUUUCAACAAUAAAGACUAUGAAAAACAGUUUAAGAAUCCCACGAAUUAUCCACCAAACAUGGAAAACAAAAGAUGUACCUUCUCCUCUUGAC	GUGUUUUUCAUAGUAUUAGAUUUAAGGUUAACAAA	0.0082156	0.8789242		1075477
BT_0867	53	85	78	84	70%_cons.	2	32	3	9	-13.02	-18.32	-151997	GUUAUUAUUUUAAAAUCAAAAUUAUGAAAAACA&UGUUUUUCAUAGUAUUAGAUUUAAGGUUAAC	((((..((((((((.((((.(((((((((((((&))))))))))))).)).))))))))))))))	ACAGUAUUAUGAUUUACCAUCCCUAUCGUUUACAAACAAAACCGGUAAACUAGUUAUUAUUUUAAAAUCAAAAUUAUGAAAAACAUUUUAUUUACUUCAAACAAAGUGCACACAACCGCGCGAAUCGGUGUUCUGUUCUUUUCUUUAUGU	GUGUUUUUCAUAGUAUUAGAUUUAAGGUUAACAAA	0.0083105	0.8789242		1074184	SusC homolog
BT_4168	50	83	59	65	70%_cons.	4	35	22	28	-12.99	-18.9	-151646	UUUGUAUUAACCUUGAUAAACAGGAUAUGAAAAA&UUUUUCAUAGUAUUAGAUUUAAGGUUAACAAA	(((((..(((((((((.........(((((((((&))))))))).........))))))))))))))	CAAAAAGUGACAUGGAACCCACCACUUGGUGUUUCCGUCCAACAGUAGAUUUGUAUUAACCUUGAUAAACAGGAUAUGAAAAAGAUAAAAAGAAUACUUAGUAUUUCUGCGCUACUCGUAUGUGGGGUGGCAAAUACAUGGGGACAAGGA	GUGUUUUUCAUAGUAUUAGAUUUAAGGUUAACAAA	0.0084548	0.8789242		1074329	SusC homolog
BT_2970	69	86	80	86	70%_cons.	1	17	1	7	-12.97	-15.77	-151413	AAUAAGUAUGAAAAACAC&GUGUUUUUCAUAGUAUU	((((..((((((((((((&)))))))))))).))))	UGUCAUAUAGGUCUCCUAUUUUUGCAAUGCUUUCAUUCUGUUUUAAUACAUAGAAUCAAAGACAAUAAAAUAAGUAUGAAAAACACAAUAAUUUAUCGCAUGAAAAGCAGAUUAAUAACAUUACUCUUAUUAUUGAUUACUGUCAGUUCU	GUGUUUUUCAUAGUAUUAGAUUUAAGGUUAACAAA	0.0085523	0.8789242		1075834	alpha-L-fucosidase
BT_0794	57	86	73	79	70%_cons.	1	31	8	14	-12.91	-17.04	-150712	UUAUCCACUUUUUAAAACUAUGAAUAAUAC&GUGUUUUUCAUAGUAUUAGAUUUAAGGUUAA	(((.((....(((((.((((((((..((((&))))..)))))))).))))).....)).)))	GCGGUAGGGCUGCUGCUUUAUCGCCUGACUUUUUCUAAUCCAACUACUACACUACUUUAUCCACUUUUUAAAACUAUGAAUAAUACAACGAACGAAGGAAGUAAACUCUACUUGUAUUCGAUUACUUCUGUUGCUAUUUUGGGCGGUUUG	GUGUUUUUCAUAGUAUUAGAUUUAAGGUUAACAAA	0.0088512	0.8789242	xylE	1074241	D-xylose transporter XylE
BT_2918	53	83	56	62	70%_cons.	4	32	23	29	-12.84	-20.28	-149895	GUAAACUUUAAAUUUAAGACGUUAUGAAGAA&UUUUUCAUAGUAUUAGAUUUAAGGUUAAC	((.((((((((((((((.((..(((((((((&))))))))))).)))))))))))))).))	UAUUAGAUAAAGAAUUAUAUUCGAAUAAAAAUCUGGUACAGAAUUAUGGGUGGUAAACUUUAAAUUUAAGACGUUAUGAAGAAGAAAUUAUAUAAAUAUGGUUUGCUUUAUAUAGGAGUGGCUUUAGCUGCUUGUGCUGAUAAUGCUGAU	GUGUUUUUCAUAGUAUUAGAUUUAAGGUUAACAAA	0.0092125	0.8789242		1075852
BT_4684	63	86	73	79	70%_cons.	1	23	8	14	-12.77	-18.28	-149078	AAAUCUAAGAAUUAUGAAAAGUAC&GUGUUUUUCAUAGUAUUAGAUUU	((((((((..((((((((((((((&)))))))))))))).))))))))	CGAAGUUCUAAUGCAAAACAAAACAGUCUGACAUUAAUAUAUUAAAGAUAGAUCAAUCAAGCAAAUCUAAGAAUUAUGAAAAGUACUUCAACAUGGUGGAAAAUCUUACUCAGUGGUCUGUUAUUGGCUGGAACACUGGUAGCUAACGCC	GUGUUUUUCAUAGUAUUAGAUUUAAGGUUAACAAA	0.0095876	0.8789242		1071977	beta-galactosidase
BT_0846	55	85	78	84	70%_cons.	2	29	3	9	-12.71	-20.04	-148378	AACUUAUAAAACUAUAGUAUUAUGAAAAACA&UGUUUUUCAUAGUAUUAGAUUUAAGGUU	(((((.((((....(((((((((((((((((&)))))))))))))))))..)))))))))	AUAUAAAAGGAUAUUAUAGAAUGACAAGAACGCCUCAAUAAACUAAAACAAAACAACUUAUAAAACUAUAGUAUUAUGAAAAACAUUUUAUUCACACUUUUUGCUAUUCUCAUCUUAACUAGCUGCAGCAAAGAUGAAGAAGAUUGGACU	GUGUUUUUCAUAGUAUUAGAUUUAAGGUUAACAAA	0.0099207	0.8789242		1073700
BT_4298	55	85	55	61	70%_cons.	2	30	24	30	-12.66	-19.97	-147794	UAACCUUAUACAAAAUACAAUAUGAGAAAUA&UGUUUUUCAUAGUAUUAGAUUUAAGGUUA	((((((((.....(((((..(((((((((((&)))))))))))))))).....))))))))	AUUGUAUAUGUAGCCGACACACAGAACAAAGUGAUUCGUAAAUUAUCCAUUGAAUAACCUUAUACAAAAUACAAUAUGAGAAAUAAUUUUCUACUGAUUGUACUGAUCAUGGCGCUUAUACCGCUGACGAGUUACAGUCAAGACAAUAAG	GUGUUUUUCAUAGUAUUAGAUUUAAGGUUAACAAA	0.0102065	0.8789242		1074722	SusC homolog
BT_4724	59	85	75	81	70%_cons.	2	26	6	12	-12.64	-17.85	-14756	CUUAAAAGUUUUGAUAUAUGGAAAACA&UGUUUUUCAUAGUAUUAGAUUUAAG	((((((...((((((((((((((((((&))))))))))).)))))))))))))	UAAAGAUAGAUAGCCGAUUGGACGAAAGGGGAGAGCAGUCGGUAUACCUGUCAAACAACUUAAAAGUUUUGAUAUAUGGAAAACAGAACACCCUUUGUGAAACUCCCUCAGUCUACAGCAGGGAGAAGUAAGAACUGGAGAACAUUACGG	GUGUUUUUCAUAGUAUUAGAUUUAAGGUUAACAAA	0.010323	0.8789242		1075379	SusC homolog
BT_1026	54	85	75	81	70%_cons.	2	34	6	12	-12.61	-17.1	-14721	UUGUUUAAUUUAAAUUUAAUGUAUGAAAAGUA&UGUUUUUCAUAGUAUUAGAUUUAAGGUUAACAA	(((((....(((((((((((.(((((((((((&)))))))))))..)))))))))))....)))))	AACGGACUAUUGUAUAUAAUAUUCAACUUAAAUAUUGAUAACAUAAGAACGUAUUGUUUAAUUUAAAUUUAAUGUAUGAAAAGUAAUCGUUUAUUUUUACGAAGAAGAACACGUGGACUGUUAUUCGCUACGUUAUUAUUUCUUUUAAGU	GUGUUUUUCAUAGUAUUAGAUUUAAGGUUAACAAA	0.0105001	0.8789242		1074294
BT_3009	89	106	89	95	70%_cons.	16	33	27	33	-12.6	-17.87	-147093	UGUUAACUUUAAGUUUGA&UUAGAUUUAAGGUUAACA	((((((((((((((((((&))))))))))))))))))	AUGAUUAGAAUGUAGUUUUCCGAUGUGAAAUUGCAAGGUAACAUAAUAAAUAAAGCUUUAAUUAAUUUGGACAAAAUGAAAAAAGUACUGUUAACUUUAAGUUUGAGUAUCGUUGCGUCGAUGGGCAGCUUCGCGCAGAAUGAACCUUAU	GUGUUUUUCAUAGUAUUAGAUUUAAGGUUAACAAA	0.0105597	0.8789242		1075234	beta-glucosidase
BT_3782	62	85	65	71	70%_cons.	2	22	13	19	-12.6	-18.63	-147093	AAUCUGAUACCCAUAUGAGAAAUA&UGUUUUUCAUAGUAUUAGAUU	((((((((((...(((((((((((&)))))))))))))))))))))	UAAAAGUGGAACUGGUGUUUGACCAACGUCAGCAAAAAUAACCCCGAAUACUUCAUUUAAUAAUCUGAUACCCAUAUGAGAAAUAUAUGUUUUGUAGCCUGUAUGUUGUUUUGCCUCGCUUCCGCUUCCGGAAAAACGGUGAAAAAUCAU	GUGUUUUUCAUAGUAUUAGAUUUAAGGUUAACAAA	0.0105597	0.8789242		1074879	hydrolase
BT_0125	55	85	67	73	70%_cons.	1	29	13	19	-12.58	-19.03	-14686	AAUCUAACAAUUCUGAUACUUAUGAAAAUAC&GUGUUUUUCAUAGUAUUAGAUUUAAGGUU	(((((...((.((((((((.(((((((((((&)))).))))))))))))))).)).)))))	AUUUAUUUUCUCUAAACAAAGCGCUAAUUCCGAACAAAGAAUUAUAUUUGCAGAAAUCUAACAAUUCUGAUACUUAUGAAAAUACUAUCUAUCCAUGAUUUGCAAAUAAUCAGGAAGAGAGCGGAGCACCAUCUUUCAUUGCGCGAAGAA	GUGUUUUUCAUAGUAUUAGAUUUAAGGUUAACAAA	0.01068	0.8789242		1072837	NADH:ubiquinone oxidoreductase subunit
BT_3681	3	41	33	39	70%_cons.	4	32	6	12	-12.54	-18.13	-146393	GUUGAACUUAACUUUCUAAAGGACGAUUAUUAUGAAAAA&UUUUUCAUAGUAUUAGAUUUAAGGUUAAC	(((((.(((((...(((((........((((((((((((&))))))))))))))))).))))).)))))	CAGUUGAACUUAACUUUCUAAAGGACGAUUAUUAUGAAAAAGAAAACAAAUAUUAUAAAGACUUUAUUUCUGUCGAUGGUUUGUAGUAUAACCAUCGGGCUGCAAUCUUGCGGUGAUUAUCUGGAUGUCGAAGAAUAUAUUGACCAGAUG	GUGUUUUUCAUAGUAUUAGAUUUAAGGUUAACAAA	0.0109245	0.8789242		1071916
BT_4404	51	79	62	68	70%_cons.	1	30	13	19	-12.54	-18.3	-146393	UAACCAAUUAACUAAUACUAAAAAGAUGC&GUGUUUUUCAUAGUAUUAGAUUUAAGGUUA	(((((......(((((((((.((((((((&))))))))..)))))))))......)))))	CCUUCUAAUAUUAGCGUAUCUCGACGCUAUUUCAAUUGAUCAUAGAAUAAUAACCAAUUAACUAAUACUAAAAAGAUGCUACAAAUUUACGAAAAAAGAGCAGAUAAUGUUGUUCAAAAGCGAGUCUUUCUCAUUUUUUUAGGUCUAUUA	GUGUUUUUCAUAGUAUUAGAUUUAAGGUUAACAAA	0.0109245	0.8789242		1074015	SusC homolog
BT_3944	131	149	142	148	70%_cons.	2	19	3	9	-12.51	-15.87	-146043	CUAAUAUUAAGGAAAAGCA&UGUUUUUCAUAGUAUUAG	(((((((((..((((((((&)))))))).)))))))))	GAUAUGAGCCGUCCCAAGCCCUCAAGUAUUAUAAAGUUAGAUAAAGGCGGAGUGAUCAAGAUAAUUCGUGAAUAGAUGAAAAGAGAGGAGAGACAGAGUUUACUACAGCGUUGCAUCAAAUGGCGGGAAGCUAAUAUUAAGGAAAAGCAG	GUGUUUUUCAUAGUAUUAGAUUUAAGGUUAACAAA	0.0111113	0.8789242		1074877	chloride channel protein
BT_4266	52	75	53	59	70%_cons.	2	31	24	30	-12.49	-16.52	-145809	UUAACCUUUAAUCACAGAAAAACA&UGUUUUUCAUAGUAUUAGAUUUAAGGUUAA	((((((((.((((((.((((((((&))))))))...))....)))).))))))))	UAGAUAUAGAAUAGUAAGUUUUCUACUUAUCCAUAUUAACCCAACUAAUUAUUAACCUUUAAUCACAGAAAAACAAUGCAAAAAAGAACUAUUUUUUUGACAUUUUUUGCCACCGUAUUUGUCUAUCUGACUUCAUGUUCGGAUAGUAAG	GUGUUUUUCAUAGUAUUAGAUUUAAGGUUAACAAA	0.0112375	0.8789242		1073699
BT_3739	52	78	67	73	70%_cons.	9	31	14	20	-12.49	-15.28	-145809	UUAAUUUUAUCUCAUUCUAAUAUUAUG&CAUAGUAUUAGAUUUAAGGUUAA	(((((((((......((((((((((((&))))))))))))..)))))))))	UAACGUCAGACUAACUAAAUACAAAAUAAAAAGUUAUUUUGCAAACGUUUUUUAAUUUUAUCUCAUUCUAAUAUUAUGUACAAGAUUUUUCACGGCUUCCACCUAGUAGAAGCUUAUCAGGACUUAAAGAAAGCUAAACGGUUAGCAAAG	GUGUUUUUCAUAGUAUUAGAUUUAAGGUUAACAAA	0.0112375	0.8789242		1073221	Na+/dicarboxylate or sulfate symporter
BT_0365	20	52	44	50	70%_cons.	5	34	7	13	-12.48	-20	-145693	UUGUUGAACCAUUAAUAUCAAUAUCUAUGAAGA&UUUUCAUAGUAUUAGAUUUAAGGUUAACAA	(((((((.((.((((.(((((((.(((((((((&))))))))))))).))))))))))))))))	ACUACAACGAGUAGAAUUAUUGUUGAACCAUUAAUAUCAAUAUCUAUGAAGACAAGGAAAUGGCCGUUACUACUUAUGGCAAUUCUUACCGUUCUCAGCAUGAGUUCUUGUCAGGAUUGGGGAGAAGCCGAUCCACCGGCAGGAAAUCAA	GUGUUUUUCAUAGUAUUAGAUUUAAGGUUAACAAA	0.0113012	0.8789242		1074519
BT_4287	63	83	68	74	70%_cons.	2	23	12	18	-12.45	-14.83	-145342	AAAUUUAAUACUUAUGAAGCA&UGUUUUUCAUAGUAUUAGAUUU	((((((((((((.((((((((&))))..))))))))))))))))	AAGAUUUAUAUUUCUUGCAAAGAUGCGAAAUUUAUUUCUAUAUUUGCAGAAUCACACAAAUAAAAUUUAAUACUUAUGAAGCAAAAAUUAACAAGAGCACUCAUUGAUGAGAUUCGGAAAGAGAUGCCAGUACUGACAGAAAUGGAAAUG	GUGUUUUUCAUAGUAUUAGAUUUAAGGUUAACAAA	0.011494	0.8789242		1074767
BT_2800	68	86	73	79	70%_cons.	1	19	8	14	-12.43	-19.16	-145109	CUACUACUAUGAAACACAC&GUGUUUUUCAUAGUAUUAG	(((.((((((((((.((((&)))).)))))))))).)))	UAUUUUUGAAACUCUUAGCAGAAGUUCCUCCGUUGGAUAUGUAAGACUGCUGCGAUUGUAUAAAUAGCUACUACUAUGAAACACACAUUACUUAUAAAAGAUUGGCUUUAUUCUUUUUUGUCCCUUUGGUUUCCCCGUUGCUGCGUCGUU	GUGUUUUUCAUAGUAUUAGAUUUAAGGUUAACAAA	0.0116244	0.8789242		1071752	amidophosphoribosyltransferase
BT_0143	57	82	66	72	70%_cons.	5	30	16	22	-12.41	-15.62	-144875	UAACAAAUAAAUCUGAAAUAUGAAAA&UUUUCAUAGUAUUAGAUUUAAGGUUA	((((...(((((((((..((((((((&))))))))...)))))))))..))))	UGGGUACGUACUUUCAAGACAUUGGAAGAUUUAAAAGUUUACGUAGAAAAAGAAAAUAACAAAUAAAUCUGAAAUAUGAAAACGAAAUAUAUAAGCUUAUUCUUUAGCUUUGUGAUAGCAUUUGGUAUGAUGUCCUGCAGUAGUGAAAUU	GUGUUUUUCAUAGUAUUAGAUUUAAGGUUAACAAA	0.0117561	0.8789242		1072870	transmembrane protein
BT_0483	47	87	58	64	70%_cons.	1	35	21	27	-12.34	-19.2	-144058	UUUGUAUUAUCCCUUAAAAAAUGAUAAUUAUGAAACAACAC&GUGUUUUUCAUAGUAUUAGAUUUAAGGUUAACAAA	(((((..((..(((((((...((((.(((((((((..((((&)))).)))))))))))))..))))))).)))))))	GAAAAGCGGGUAUCCGGACAACCAGAUGCCCGUUUUUUUUGUUAUAUUUGUAUUAUCCCUUAAAAAAUGAUAAUUAUGAAACAACACUACAGACUUACUAUUUGGAGCCUUUUCUUUCUGAUCACUUCCAGUGGAAGUGCCUUUGCCCAG	GUGUUUUUCAUAGUAUUAGAUUUAAGGUUAACAAA	0.0122282	0.8789242		1071789	SusC homolog
BT_0864	87	99	87	93	70%_cons.	3	15	9	15	-12.34	-14.74	-144058	UGCUAUGGAAAAC&GUUUUUCAUAGUA	(((((((((((((&)))))))))))))	CGCAAAGCUGUCCGCAUCAAUCCGGCAUUGAUCAUGAAGAACGAAUAAGAUUAAAAACGACUAAGAUUACAACGAAUGGAACGAACUGCUAUGGAAAACCUCGUACUAUUAAAACUUAUAUUCAGAAACUGGUGGCGCAAUAAACUUUUU	GUGUUUUUCAUAGUAUUAGAUUUAAGGUUAACAAA	0.0122282	0.8789242		1073197	permease
BT_4311	1	38	2	8	70%_cons.	1	31	24	30	-12.33	-14.9	-143941	UUAACCUUUAACACAUUUACCCCCAUGACAAAAAACAC&GUGUUUUUCAUAGUAUUAGAUUUAAGGUUAA	((((((((.........(((....((((...(((((((&))))))))))).)))........))))))))	UUAACCUUUAACACAUUUACCCCCAUGACAAAAAACACAAAAAGUUUCGUAUUGCCAUUGGCAUUCAUUGGCGUUAUGUUCUUUUCACUGGGCUUCGCCCUUGGUAUCAACUCAGUAUUAGUCCCCGUAUUGAAGGGAUCACUGGAAAUC	GUGUUUUUCAUAGUAUUAGAUUUAAGGUUAACAAA	0.0122971	0.8789242		1071727	glucose/galactose transporter
BT_3310	57	87	57	63	70%_cons.	1	29	23	29	-12.32	-18.65	-143825	AACUUUAAAAUUAAUACGCAUGAAAAAGAAC&GUGUUUUUCAUAGUAUUAGAUUUAAGGUU	(((((((((..((((((..((((((((..((&)).)))))))).))))))..)))))))))	GACCUGUGCUUCUGAAAUAGUGGCGAAAGUCCUGUCAAGCACAUACCUUAAUUAUAAACUUUAAAAUUAAUACGCAUGAAAAAGAACAGGCGAAAAAUCCUUUCGGGGAGUCGCAAGAUUCUCUUUGCUAUCUUAGCAGUAUUUUUUUCU	GUGUUUUUCAUAGUAUUAGAUUUAAGGUUAACAAA	0.0123664	0.8789242		1072443	SusC homolog
BT_2082	2	25	3	9	70%_cons.	2	21	14	20	-12.31	-18.55	-143708	AUCUGAUAGCAGCUAUGGAAGGCA&UGUUUUUCAUAGUAUUAGAU	((((((((....((((((((((((&))))))))))))))))))))	GAUCUGAUAGCAGCUAUGGAAGGCAGAACAGAGCAACUAUAAUGAAAUAACUAAUGAUUUAAUAAUAAUGAAAAGAUGAAAAUCCAUUCCUAUAUAUUCAGUUUACUCGCCUGUCUGGUAAUAGCCCUCCCCGGCUAUUCACAGGUUGAC	GUGUUUUUCAUAGUAUUAGAUUUAAGGUUAACAAA	0.012436	0.8789242		1073016
BT_3824	42	52	42	48	70%_cons.	17	27	21	27	-12.3	-13.58	-143591	CCUUGAAUCUA&UAGAUUUAAGG	(((((((((((&)))))))))))	AAAACACGUGUUUAAUUCAUAGUAAGCAGAAAAUAUACUCGCCUUGAAUCUACUCUUAUUAUUUGCCUGCUAUUGAUGCUUCAAUCAUUUGUCUUAGCAAACCGGUUGUGCUUGAUUCAGCAUGAAGCAAGCAUUCCCGGUUACCGAACA	GUGUUUUUCAUAGUAUUAGAUUUAAGGUUAACAAA	0.012506	0.8789242		1072894
BT_3313	55	83	55	61	70%_cons.	4	29	23	29	-12.26	-15.9	-143124	AACCUUAAAAGUAUAAAGACAAUGAAAAA&UUUUUCAUAGUAUUAGAUUUAAGGUU	(((((((((..((.....((.((((((((&)))))))).))..))..)))))))))	AUGACGUUCCCGGUAAAUCAGUAACUUCAUACCGUUGGGCAAAGUCAAAGUAAGAACCUUAAAAGUAUAAAGACAAUGAAAAAAAGUAUCUAUAUAACAUUGGCAUUGGCGGGAAUCUUAUCCAUGAAUUCCUGUAAUGAUGACGAGUUC	GUGUUUUUCAUAGUAUUAGAUUUAAGGUUAACAAA	0.0127897	0.8789242		1072735
BT_4297	40	73	67	73	70%_cons.	1	32	1	7	-12.26	-17.61	-143124	GUUUAUCUUAAAUUCUAAAAAUAAUAUAGAACAC&GUGUUUUUCAUAGUAUUAGAUUUAAGGUUAAC	(((.(((((((((.((((.........(((((((&)))))))........))))))))))))).)))	GGGGCCGCUUAUCCGAUACCGGCAACUUACACGUUCCAGGUUUAUCUUAAAUUCUAAAAAUAAUAUAGAACACUCAUGAAAAAGUUAUUCAAAAUAAUAUUGGGAGCAACAGUAGGAAGUACACUACUACUCAGUUCCUGCAAUUUUCUG	GUGUUUUUCAUAGUAUUAGAUUUAAGGUUAACAAA	0.0127897	0.8789242		1074061	SusD homolog
BT_4682	42	66	52	58	70%_cons.	1	30	14	20	-12.25	-15.11	-143008	UAUACUUUUAUCUAAUAAUAAACAC&GUGUUUUUCAUAGUAUUAGAUUUAAGGUUA	((..(((..((((((((..((((((&)))))).......))))))))..)))..))	CUUCAGCCCCAAAGAGCUGUAACACACUUAAAUUCAUGAAAUAUACUUUUAUCUAAUAAUAAACACGCUACGACAAUGAGAAAGAAACAUUCGCUCCUAUUUUGUGCCUUAUUUACGAUUUUUACGGGACAUGCAGAAGAUACGGAUUAU	GUGUUUUUCAUAGUAUUAGAUUUAAGGUUAACAAA	0.0128616	0.8789242		1074727
BT_3951	70	87	72	78	70%_cons.	1	17	9	15	-12.24	-17.61	-142891	AAUGCUAUGAGAAUACGC&GUGUUUUUCAUAGUAUU	(((((((((((((.((((&)))))))))))))))))	AAAAAAACUUUUGGUAAUUUGCUACCGAAAAUAUACCUUUGUGCAUAUUAUUAUCUGAUUACUUUCCAAAAUGCUAUGAGAAUACGCCUGAUUCUAGUUUUUAUCACAUUGAUUUGUCCAUUGAUUAGCAUAGCUGACAAUGUAAAGGAU	GUGUUUUUCAUAGUAUUAGAUUUAAGGUUAACAAA	0.0129339	0.8789242		1073070	transcriptional regulator
BT_2361	5	18	12	18	70%_cons.	19	32	19	25	-12.19	-16.67	-142307	GUUGACUUUGAAUC&GAUUUAAGGUUAAC	((((((((((((((&))))))))))))))	UAAAGUUGACUUUGAAUCGGAAUGGGUUGAUUUUUACUAUCUUUGUCUCAAUGUAAUCACAUAAAGAACAAUAAUAUGGAUGUCGAAGUAAAAAAUAAAGCAAACAGGAGGCACGUCGGACAUAACCUGCAAAAGAUCCGUGUUUAUUUU	GUGUUUUUCAUAGUAUUAGAUUUAAGGUUAACAAA	0.0133009	0.8789242		1075048
BT_0253	57	85	78	84	70%_cons.	2	29	3	9	-12.17	-15.93	-142074	AAUCUAAAAAAUAAUGAAUAUGAAAAACA&UGUUUUUCAUAGUAUUAGAUUUAAGGUU	(((((.(((..((((...(((((((((((&)))))))))))..))))..))).)))))	AAAAAUGCUUAUCUUUGAUCUAAAGACACAGAUAAGAACAAGUAAGAGCCAUUUAAAAUCUAAAAAAUAAUGAAUAUGAAAAACAUGCUGACAUUGAUCGUCCUAUUAUCAUCGUGGUUAACGGUGUAUUCGCAAGAGAGUUAUACGGAA	GUGUUUUUCAUAGUAUUAGAUUUAAGGUUAACAAA	0.0134505	0.8789242		1075346
BT_0938	107	119	113	119	70%_cons.	13	25	13	19	-12.14	-13.97	-141723	UUAAGUCUAGUAC&GUAUUAGAUUUAA	(((((((((((((&)))))))))))))	CUUCUCAUAAAUUCAUUCUUAUCCUUAUUAAUUACUAUAUUUGCAGUAUUGUUUAACUUUAAAUACUCAAUAGAUAUGGCUAAGUUUAUAUUAAAACGUAAGCAAUUUAAGUCUAGUACACUAAUUACAGUUCGGAAUGCCAUAACUGGU	GUGUUUUUCAUAGUAUUAGAUUUAAGGUUAACAAA	0.0136778	0.8789242		1073459
BT_4158	39	67	61	67	70%_cons.	1	27	1	7	-12.12	-18.37	-14149	CCUUAUCUUUGCUAGCAAAUGAAAAAUAC&GUGUUUUUCAUAGUAUUAGAUUUAAGG	((((((((.(((((.....((((((((((&)))))))))))))))..)))..)))))	AAAACGUAUGAAUUUACAUGUACUGACAUUACAACUGCCCUUAUCUUUGCUAGCAAAUGAAAAAUACAUAAAGUGAUGACACAUUUAAAAAUCUUUUUAUUGUUAAUCGUUUGUGCGUUGUCCGUUUUGGAUGGGAAAGCACAGACUGGU	GUGUUUUUCAUAGUAUUAGAUUUAAGGUUAACAAA	0.0138313	0.8789242		1074710
BT_0901	49	85	72	78	70%_cons.	2	35	9	15	-12.11	-20.2	-141373	UUUGUUUACCUUCAAAAACAGAUUAUUAUGGAAGAUA&UGUUUUUCAUAGUAUUAGAUUUAAGGUUAACAAA	((((((.(((((.(((.......((((((((((((((&)))))))))))))).....)))))))).))))))	AAAAUAUAAAACAAGAAUCCCAAUUGCCCAAACAAUUGGGAUUUCUUAUUUGUUUACCUUCAAAAACAGAUUAUUAUGGAAGAUAAAUUAGUAACCUUAGCUAUUCUGACUUAUACAAAAGCUCAGAUUCUAAAGAAUGUCCUCGAAAAU	GUGUUUUUCAUAGUAUUAGAUUUAAGGUUAACAAA	0.0139087	0.8789242		1073441	universal stress protein UspA
BT_2694	59	82	72	78	70%_cons.	5	27	9	15	-12.1	-17.51	-141256	CCUUAAUUCUGCUUAUUAUGAAGA&UUUUCAUAGUAUUAGAUUUAAGG	((((((.(((...(((((((((((&)))))))))))..))).))))))	UCUUCUUUUUUUCUAUAUUGCGAAGAGUUAUAGAACUGUAUUGCUUACAGUUUGUAAUCCUUAAUUCUGCUUAUUAUGAAGAUAACUCUUGGCAACACGUUACCUCCCUACCCAGCUUUCAUAGAAGGUAUCCGGAGGGCCCCCGACCGU	GUGUUUUUCAUAGUAUUAGAUUUAAGGUUAACAAA	0.0139865	0.8789242		1072556	urocanate hydratase
BT_3291	77	94	87	93	70%_cons.	2	18	3	9	-12.04	-16.03	-140556	UGAUACAUAUGAAAAACA&UGUUUUUCAUAGUAUUA	((((((.(((((((((((&)))))))))))))))))	GGUAGUGUUUCUUUUUUCUGACCUUUGGUGUGUCCAGAGUACAAACCUGUAAAUAUUUGAAUUGACAACAAAACUAUGAUACAUAUGAAAAACAGAUUAGUUGGCUUAUUAGUGUUCGCGUUGGUUGCUUUUAACUUAUAUGCGCAGUCU	GUGUUUUUCAUAGUAUUAGAUUUAAGGUUAACAAA	0.0144619	0.8789242		1071818
BT_3679	58	83	60	66	70%_cons.	4	28	20	26	-12.01	-19.04	-140206	AUCUUAAAUAUUUUUGCUAUGAGAAA&UUUUUCAUAGUAUUAGAUUUAAGGU	(((((((((.....((((((((((((&))))))))))))....)))))))))	AAUUGGUCGUUGAAAUCAUAAAUCAAUUAAUGAACGGUUAAUUUUUUAUUUACUAAUAUCUUAAAUAUUUUUGCUAUGAGAAAUUGCAUUUUCUAUUCUUUAGUGCUAGCACUUCUCUUUUUAAUAGGAAGCUGUAAAGAUAGCGAUGAC	GUGUUUUUCAUAGUAUUAGAUUUAAGGUUAACAAA	0.0147052	0.8789242		1071845
BT_1147	39	62	56	62	70%_cons.	2	26	2	8	-11.95	-14.34	-139505	CUUAUUAUCUAUUACUUAAAAACA&UGUUUUUCAUAGUAUUAGAUUUAAG	((((..(((((.((((.(((((((&)))))))...)))).))))).))))	GCUGCCAGUAUAUUUAUCCGCAUGGAUAUUACUUAUUACUUAUUAUCUAUUACUUAAAAACAUCCCCCAUAAAUUAUGAAAACAGAUUUGUUAGCUAGCCGUCACAUCGGCAUCAAUGAAGAAGACACAGCUGUGAUGCUCCGCAAAAUA	GUGUUUUUCAUAGUAUUAGAUUUAAGGUUAACAAA	0.0152036	0.8789242		1072231	glycine dehydrogenase
BT_2887	62	82	75	81	70%_cons.	5	25	6	12	-11.93	-14.78	-139272	UUAAAUUUAAUGAUAUGAAAA&UUUUCAUAGUAUUAGAUUUAA	(((((((((((..((((((((&))))))))..)))))))))))	CUUUCCAUUUAUGGUUGGACAGGCGAGAGCUUAUCCGGGCAAAACAUGGGGUGGCAAAUAAUUAAAUUUAAUGAUAUGAAAAUAGCUAUUAUCGGUGGUUCCGGAUUCGUGGGAAGUCGUUUGAUCGGGCUGUUACAGACUGUUCCGAAC	GUGUUUUUCAUAGUAUUAGAUUUAAGGUUAACAAA	0.0153732	0.8789242		1074128	UDP-galactose 4-epimerase
BT_0823	2	23	3	9	70%_cons.	10	31	24	30	-11.91	-16.27	-139038	UUAGCUUUAAAAUCAAUACUAU&AUAGUAUUAGAUUUAAGGUUAA	(((((((((((.((((((((((&)))))))).)))))))))))))	AUUAGCUUUAAAAUCAAUACUAUAUAGGUAUAAAUGCAGAAAGUAAUAAUUUUAUAUACUAAAAACACAGUAACAAUGAAGAACUUCAUGGAUGAAAACUUCUUGCUGCAGACAGAAACUGCACAAAAGUUGUAUCACGAGCAUGCGGCU	GUGUUUUUCAUAGUAUUAGAUUUAAGGUUAACAAA	0.0155446	0.8789242		1074225	glucuronate isomerase
BT_4555	23	43	35	41	70%_cons.	1	28	3	9	-11.9	-16.52	-138922	ACCAUUCUAGUUGAGAAACAC&GUGUUUUUCAUAGUAUUAGAUUUAAGGU	(((..((((((((((((((((&))))))))))....)))))).....)))	UGUGAGCCGCAUCACUGACGGUACCAUUCUAGUUGAGAAACACAAAAUAUAAUAUUCACUUAAUAUAAAUUAUCAAUGGAAACAUCUUUGUACUUACCUAUCGUUCUGAUUGUUGGAGGUAUUAUUUUCCUAAUACUAUUUUUCCAUUAU	GUGUUUUUCAUAGUAUUAGAUUUAAGGUUAACAAA	0.015631	0.8789242		1072218
BT_3477	34	68	38	44	70%_cons.	2	33	24	30	-11.85	-19.7	-138338	UGGAUAACCUUGGAUUUGAAGAUUAAUUUAAAGCA&UGUUUUUCAUAGUAUUAGAUUUAAGGUUAACA	((..(((((((((((((((..((((....((((((&))))))...)))).))))))))))))))).))	UUGUUUUUUUAUGAGGUAAAUAAGAUUGAUGGAUGGAUAACCUUGGAUUUGAAGAUUAAUUUAAAGCAAAUAUUUAUGAAGAAAUUGCUAGCCAUAAUGGCUCUUUCAGUCGGCUUGUUGGCAAAUGCCCAGACCGUUGACUUAUUAAAA	GUGUUUUUCAUAGUAUUAGAUUUAAGGUUAACAAA	0.0160697	0.8789242		1075980	glutaminase A
BT_0450	48	83	73	79	70%_cons.	4	30	8	14	-11.83	-15.6	-138104	UGGCAAUAAAUCUAAAAUGAAAACAAUUAUGAAAAA&UUUUUCAUAGUAUUAGAUUUAAGGUUA	((((..(((((((((..........(((((((((((&))))))))))).)))))))))..))))	CACAGGCGGAGUUGGACAAUAACGGUGCGGUAACUCAAUAUGCAGAAUGGCAAUAAAUCUAAAAUGAAAACAAUUAUGAAAAAGAAUAUACAAUAUUUACUAUUAGGAGUAUUGGCAUUAAUGAGUUCCUGCCAAGAUCCGGAAUAUGUA	GUGUUUUUCAUAGUAUUAGAUUUAAGGUUAACAAA	0.0162484	0.8789242		1071676	week homology to glucoamylase (alpha-14-glucan glucosidase)
BT_4166	71	85	73	79	70%_cons.	2	16	8	14	-11.8	-15.46	-137754	AUACUAUGAAGAAUA&UGUUUUUCAUAGUAU	(((((((((((((((&)))))))))))))))	UCAGGGUGAGAUCGACAGUAACCCGAAUUUAAUACAGAAUCCUUAUUAUGAUGUAACUGCAAAUUAAUAUAUACUAUGAAGAAUAUUGUAAGAUUUUGCUUAAUGAUUUUGUGCAUCACUUGUUAUUCCUGUGAUGAUCCGUACAAGGAU	GUGUUUUUCAUAGUAUUAGAUUUAAGGUUAACAAA	0.01652	0.8789242		1074580	lipoprotein
BT_3098	28	42	35	41	70%_cons.	12	26	13	19	-11.78	-14.6	-137521	CUUAUAUCUAAUGCU&AGUAUUAGAUUUAAG	((((.((((((((((&)))))))))).))))	AACUGAAUCUGUAAAUUAAAAAACAAACUUAUAUCUAAUGCUUAUUAAUAUUUAAUACAUGAAAGUACAUGUAAAAUGAAAACAUUUAGAAUUAUUGUAUUGCUAUUAGUUCUAGGAAUUAAUGCUACAGCACAAGAAAAUCAAAAUUUU	GUGUUUUUCAUAGUAUUAGAUUUAAGGUUAACAAA	0.0167034	0.8789242		1075668
BT_0636	55	74	62	68	70%_cons.	1	29	16	22	-11.74	-14.2	-137054	AACUUUUAAUCUGAAAACAC&GUGUUUUUCAUAGUAUUAGAUUUAAGGUU	((((((.(((((((((((((&)))))).........))))))).))))))	AGUAAUCUCUCUCUGGUCUAUCGGACAGAUACGAUUUUUAUUCUAUGGACAAACAACUUUUAAUCUGAAAACACAAUGGGAGCUUUUUUAUUCUAUCUGCUGAAAUCCGGAUGUUGCUUAGUGGUCUUUUAUAUUUUCUUUAAGCUGCUG	GUGUUUUUCAUAGUAUUAGAUUUAAGGUUAACAAA	0.017076	0.8789242		1072349	transcriptional regulator
BT_3306	7	35	22	28	70%_cons.	2	29	8	14	-11.71	-16	-136704	AAUCUUUCUCUACCUAUUAUGAAACAGCA&UGUUUUUCAUAGUAUUAGAUUUAAGGUU	((((((..((((..((((((((((.((((&)))))))))))))).))))...))))))	CCCGACAAUCUUUCUCUACCUAUUAUGAAACAGCAAACAAUCUGGAUGAAUUAAAAGAAAAAAUAAACUGAUUAUAUGAUAGACUCCAUCAAACAACUCUUGCAACAAGAGGCACAAGCAGUGCUCAAUAUCCCUGUAACAGACGCUUAC	GUGUUUUUCAUAGUAUUAGAUUUAAGGUUAACAAA	0.0173605	0.8789242		1075857	sugar isomerase
BT_2760	37	68	37	43	70%_cons.	2	32	26	32	-11.67	-20.15	-136237	GUUAAUCUUAUAUAUAGUAAUGAUGAAAAAUA&UGUUUUUCAUAGUAUUAGAUUUAAGGUUAAC	((((((((((....(((((...((((((((((&))))))))))..)))))....))))))))))	CAGCAUUAUAUCGUCAACUUCUGAUCACCUUUAUACGUUAAUCUUAUAUAUAGUAAUGAUGAAAAAUAGACGUUUAUGAAAAAAAGCCUUGUAUAUACAAAGACCGGUGACAAAGGAACUACCAGUCUUGUCGGCGGAAGCCGCGUUCCG	GUGUUUUUCAUAGUAUUAGAUUUAAGGUUAACAAA	0.0177469	0.8789242		1075728
BT_0367	92	105	99	105	70%_cons.	3	16	3	9	-11.66	-14.16	-13612	AUAUUAUGAAAAAC&GUUUUUCAUAGUAU	((((((((((((((&))))))))))))))	UCGGAUUGUCCACCAAUCGUGUUCGUAUGUCCACCUUUCAUAGGGGAAACGGGGCGUAUUUUUGUAGCAUAAUUGAUGAACGAAUACACAGAUAUUAUGAAAAACUUGUUUUUGCCAGUUCUUUUAGUAGCAGGCAGCUUCUUUGUAAGU	GUGUUUUUCAUAGUAUUAGAUUUAAGGUUAACAAA	0.0178447	0.8789242		1073926	endo-arabinase
BT_4199	49	70	58	64	70%_cons.	2	30	13	19	-11.63	-13.6	-13577	UAACACAAUCUAAUACAAAACA&UGUUUUUCAUAGUAUUAGAUUUAAGGUUA	((((..((((((((((((((((&)))))).....))))))))))....))))	AAAGGCUUAUAAACGAGGUGGAACAAGCUCAUCAGAAAUAAUAAAGAAUAACACAAUCUAAUACAAAACAAUACUAUGCACAUUUUCUUCCUCAUAUAUAUGUUGAAAACAGCGCUUUGUCUGUCUGUUUUUUAUUUAUUCUACCGCUUU	GUGUUUUUCAUAGUAUUAGAUUUAAGGUUAACAAA	0.0181413	0.8789242		1073665	similar to beta-lactamase regulatory protein 1
BT_2859	31	58	50	56	70%_cons.	11	31	13	19	-11.63	-16.21	-13577	UUAUCCUUAAAUGUGAACUCUAAUACUA&UAGUAUUAGAUUUAAGGUUAA	(((.(((((((.......((((((((((&))))))))))))))))).)))	AAGAUAACCCCUUUCGGUGAACGGAUUGAUUUAUCCUUAAAUGUGAACUCUAAUACUAAUUUAAAAUUCUGAUACAUGGAAAAAAUCAGGCUUAUCUAUUUGACUUUGAUUUUAUUUUGCUGCUGCCAGCUGUCGGCACAGAAUAAGACA	GUGUUUUUCAUAGUAUUAGAUUUAAGGUUAACAAA	0.0181413	0.8789242		1071723	SusC homolog
BT_4324	71	86	78	84	70%_cons.	1	17	3	9	-11.61	-14.56	-135536	AAUAUAUGAAAAACAC&GUGUUUUUCAUAGUAUU	((((((((((((((((&)))))))))))).))))	AUCAGUCAUUAAUAUACUGGCUGUGAAGCGAAAAGUUCUUUCUAUCUGGAUGCAUAAAAAUUAAAAACACAAUAUAUGAAAAACACCACUACUCUUCAAAGUAAAAGAAGUAUUACAGUACUCUUGGGAGUCCUUCUAUAUUUCUCAUCG	GUGUUUUUCAUAGUAUUAGAUUUAAGGUUAACAAA	0.0183416	0.8789242		1073745
BT_3332	25	49	39	45	70%_cons.	1	26	6	12	-11.6	-14.97	-135419	CUUAAUUUUUAAUAUAUGAAAAAAC&GUGUUUUUCAUAGUAUUAGAUUUAAG	(((((..((((((((((((((((((&)).))))))))).))))))).)))))	GCCAUCGUAAAUUCAACAAAAUCACUUAAUUUUUAAUAUAUGAAAAAACAUCUAUCCAACCAGACAAGAAAAAGGAUGCUCUCCAUUUUGGGAAUGCUCCUGCUUUCUGUUCCAUUUGUGCUUGCACAAGUACUUGUCAAAGGUACUGUG	GUGUUUUUCAUAGUAUUAGAUUUAAGGUUAACAAA	0.0184425	0.8789242		1075589	SusC homolog
BT_4054	58	85	59	65	70%_cons.	1	33	26	32	-11.59	-17.37	-135303	UGUUAACCAUUAUUGAUUAUGAACACAC&GUGUUUUUCAUAGUAUUAGAUUUAAGGUUAACA	((((((((.(((...((((((((.((((&))))..))))))))........)))))))))))	AAGAUAGAACACUGAUUUAAAAGAUAGAAUACUAUAUAUUUUAAGAACGAUACAUACUGUUAACCAUUAUUGAUUAUGAACACACCUAUACCCAAUCAGAUUAUCCGUGAAAUUACACCUUUGUCCGACAAAGACUGUUUCUAUAUUGCA	GUGUUUUUCAUAGUAUUAGAUUUAAGGUUAACAAA	0.0185439	0.8789242		1073287	transcriptional regulator
BT_0317	54	88	56	62	70%_cons.	1	31	23	29	-11.58	-18.58	-135186	UUAACCUUAAAAGAGCAGUAUUAUGUUUAAACCAC&GUGUUUUUCAUAGUAUUAGAUUUAAGGUUAA	(((((((((((.....(((((((((...((((.((&))))))..)))))))))...)))))))))))	UCAGAACCAAACUAUGAAAUAUUGACGUCCUCUCUACACACAGACAAUUUUUAUUAACCUUAAAAGAGCAGUAUUAUGUUUAAACCACUCAAAUCAGUAAGUGUGCUGUUGCUCUUGUUUGCCAUGCCGGCAGCAAUUUCCUAUGCAGCC	GUGUUUUUCAUAGUAUUAGAUUUAAGGUUAACAAA	0.0186459	0.8789242		1075503	SusC homolog
BT_2320	43	75	43	49	70%_cons.	2	30	24	30	-11.56	-17.82	-134952	UAACCUUAUAUUUUUUACUAAAUAACAGAAACA&UGUUUUUCAUAGUAUUAGAUUUAAGGUUA	((((((((.((((..(((((......(((((((&)))))))..)))))..)))).))))))))	AUAAUAUAUAUAAAAAGAAUAAUCCGUAGAUAUACAAUAAUAUAACCUUAUAUUUUUUACUAAAUAACAGAAACAAUGGGAAUAUUAUAUUUAAAAGAACAUACUUCCUGUUACAAUUACACAAAAUGCAUCCGGGAAGGAUUUCUAUAU	GUGUUUUUCAUAGUAUUAGAUUUAAGGUUAACAAA	0.0188514	0.8789242		1072397	transcriptional regulator
BT_3153	24	47	41	47	70%_cons.	1	24	1	7	-11.48	-15.48	-134018	UAAAUCUAAUUUUCCAAAAAACAC&GUGUUUUUCAUAGUAUUAGAUUUA	((((((((((......((((((((&))))))))......))))))))))	GCCUUCAAAUAUAUAUGCAAAGAUAAAUCUAAUUUUCCAAAAAACACCUUUUUUACUUUGUUUUUAUGAUUAUUUAUGAAACGGGCAAUAUUGCGAAAUACUCAAUUAUUUGCAUGUUUCGUAAACAUUUUGAGGCUAUUGUUCCUUUUU	GUGUUUUUCAUAGUAUUAGAUUUAAGGUUAACAAA	0.019695	0.8789242		1075911
BT_0284	56	85	78	84	70%_cons.	2	29	3	9	-11.48	-16.77	-134018	AACAUAAAAUUUAAUAGAAAAUGAAAAACA&UGUUUUUCAUAGUAUUAGAUUUAAGGUU	(((...((((((((((....((((((((((&))))))))))..))))))))))...)))	AAUGAUAAUUCAUCUCAUGUAAAAAGGUGAAGUAGAGAGAUGUUUGAUUAUGGACAACAUAAAAUUUAAUAGAAAAUGAAAAACAUUAUUUUAAUAGUAAGUUUAUUAUUGAUGGGUGUGAGUAGUCGGGCAGACAUAUUGAACUCUUCU	GUGUUUUUCAUAGUAUUAGAUUUAAGGUUAACAAA	0.019695	0.8789242		1074967	peptidoglycan binding protein
BT_2899	9	29	22	28	70%_cons.	11	30	12	18	-11.47	-13.24	-133902	UAACAACAAAAUUUAAUACUA&UAGUAUUAGAUUUAAGGUUA	((((....(((((((((((((&)))))))))))))...))))	AAUUAAGAUAACAACAAAAUUUAAUACUAACAGAAUCGGAGAUUGAUUGCUACUGAUUCGCAUAAUUUGAUUUAUAUGAAUUUAAAAUGCUUACUUUGUGGAAUAGCUAUUUUGGUAUGUGUCGGAACCGUAAAGGCUAUUGACAAUGUG	GUGUUUUUCAUAGUAUUAGAUUUAAGGUUAACAAA	0.0198029	0.8789242		1074469
BT_3012	51	76	52	58	70%_cons.	2	31	24	30	-11.47	-16.2	-133902	UUAACCUUUUAGAAACAUGAAAAACA&UGUUUUUCAUAGUAUUAGAUUUAAGGUUAA	((((((((......((((((((((((&)))))))))).)).........))))))))	AACAUCAUAUUAUAUUAAUACAUAAGAAUCAAUUAUCAAUAUAUUCACUAUUAACCUUUUAGAAACAUGAAAAACAUGCAUUUUAGUAACAGCAUACUCAGAUAUGCCGUUCUAUUGAUUUGCUUCCUUCCAAUGGCUCUCUACGCUCAU	GUGUUUUUCAUAGUAUUAGAUUUAAGGUUAACAAA	0.0198029	0.8789242		1072425	SusC homolog
BT_1285	58	84	78	84	70%_cons.	3	29	3	9	-11.46	-16.06	-133785	AAUUUUAAAAUUUACAUUAUGAAAAAC&GUUUUUCAUAGUAUUAGAUUUAAGGUU	((((((.(((((((.((((((((((((&))))))))))))..)))))))))))))	UCAAUGCCAAAGACAUGUCUUCCGCAUUGAUUAUAAGAAAAGAAAAAUCAUUAAAUCAAUUUUAAAAUUUACAUUAUGAAAAACUUGUAUAAAAUUUUAGCGUCAUCUAUCGCUAUAUUUGCAUUUUGCGCAUGCUCACAAGAAGAAAUG	GUGUUUUUCAUAGUAUUAGAUUUAAGGUUAACAAA	0.0199113	0.8789242		1073347	endo-beta-N-acetylglucosaminidase
BT_0268	55	78	66	72	70%_cons.	9	30	15	21	-11.42	-18.56	-133318	UAACUUUAUAAAUCUAAUAGUAUG&CAUAGUAUUAGAUUUAAGGUUA	((((((((..(((((((((.((((&)))).)))))))))))))))))	AACUCGCACUUUUGUGACGCAUUUGAUGCACAACUAAUACUUAUUUGGUCUAAAUAACUUUAUAAAUCUAAUAGUAUGGUGAUAAUUUUACCUAAUUUCUUUUUGCAAAAGCCUGUUUGUCGUUUGCUGGCAGUCGUGGGCUUUUUAGGA	GUGUUUUUCAUAGUAUUAGAUUUAAGGUUAACAAA	0.0203508	0.8789242		1075200	SusC homolog
BT_4135	4	23	16	22	70%_cons.	2	20	3	9	-11.42	-14.6	-133318	UCUAUGAUUAAUGAAAAACA&UGUUUUUCAUAGUAUUAGA	((((..((((.(((((((((&)))))))))))))..))))	AUUUCUAUGAUUAAUGAAAAACAAAAUAGUGGUGGAAGAAUACUACAAAUAUUAAUCCUGUUUUGUUUGUAUGGUAUGUGUUUUACUCCACUCUAUGCCAAACAGGAUACAGCAUCGCCACAACAGACAGGAAAAACUUACACGAUCAAA	GUGUUUUUCAUAGUAUUAGAUUUAAGGUUAACAAA	0.0203508	0.8789242		1075132	SusC homolog
BT_3955	133	149	134	140	70%_cons.	8	28	21	27	-11.41	-13.68	-133201	ACCUUGGAUUUGAAUGA&UCAUAGUAUUAGAUUUAAGGU	(((((((((((((((((&))))....)))))))))))))	UGGAACGAAUACAAGACAGAGGUGGAAGUGUUCCUGCAAAAUAACUAAUAGAGCAACCUUUAAAAAACAACUAUGAUGAAGAAAGUAUUAUUUGCAUUAGCUGUGCUGUGCACGAGCUUUUGGAGUUGCAAUACCUUGGAUUUGAAUGAC	GUGUUUUUCAUAGUAUUAGAUUUAAGGUUAACAAA	0.0204621	0.8789242		1073069
BT_3791	49	82	76	82	70%_cons.	5	35	5	11	-11.41	-16.97	-133201	UUUGUUUAAACCCUAAAUUUUGUAUAUAUGAAAA&UUUUCAUAGUAUUAGAUUUAAGGUUAACAAA	((((((..((((.(((((((..((..((((((((&)))))))).))..))))))).))))))))))	AUUAAGCCAUGGUUGCUGGAAUGAAAAUAUCAGUGGCUAUUCUAACUGUUUGUUUAAACCCUAAAUUUUGUAUAUAUGAAAAUUGUGAAGUAUAUAGUUAUCGUAUCAUUAUUUAGUAUUUCUGCAUGUAGUGAUGAUGAUGAUAAAAAA	GUGUUUUUCAUAGUAUUAGAUUUAAGGUUAACAAA	0.0204621	0.8789242		1075271
BT_4351	53	85	55	61	70%_cons.	3	35	27	33	-11.3	-18.91	-131917	UUUGUUGACUAAAAUCUGAACGGAUGAUGAAAC&GUUUUUCAUAGUAUUAGAUUUAAGGUUAACAAA	(((((((((..((((((((((..((((..((((&)))).)))).)).))))))))...)))))))))	UUUUUGCAAAUAUAGAGGUAUUUUUUCGCGUGACGUUUAUUUAAUGCAUAUUUUUGUUGACUAAAAUCUGAACGGAUGAUGAAACGGAAACUGAUAAUUAGAUAUAUACUCCUGGGAGUACUGCUGCUUCUGGUAUGGAUGACACAGUCG	GUGUUUUUCAUAGUAUUAGAUUUAAGGUUAACAAA	0.0217244	0.8789242		1075742
BT_1674	62	88	82	88	70%_cons.	1	30	1	7	-11.29	-16.7	-1318	UAACAACUAAUCAUAUGCGAAAAACAC&GUGUUUUUCAUAGUAUUAGAUUUAAGGUUA	((((....((((..(((((((((((((&)))))))))...))))..))))....))))	UUCCGGAUACAAAAGUCUGAUAGAUACAACUUUUAUAAAAACAAAUUCAACUACUAUCAAAUAACAACUAAUCAUAUGCGAAAAACACUCUUUCGACUCUCAAUGAUCGCGUUCGCCCUGCUUGGUAUGCAGAGUACGCUCACCGCACAG	GUGUUUUUCAUAGUAUUAGAUUUAAGGUUAACAAA	0.0218427	0.8789242		1075587
BT_2920	56	84	73	79	70%_cons.	2	30	8	14	-11.27	-16.76	-131567	UAACCUUUUUAUUAAUAAUUAUGAAAACA&UGUUUUUCAUAGUAUUAGAUUUAAGGUUA	(((((((.....((((.((((((((((((&)).)))))))))))))).....)))))))	AGUGUAUGGUGUAGGUGCAUUCCUGAUGGCUGGUAUUGAAAUGUUGAAAAUGAAAUAACCUUUUUAUUAAUAAUUAUGAAAACAAAAACAAGAGAUUUAAGUGCAUGCCUGAAAAGGCGGCUAUGGAUCGCCGGCGUAUGUCUGGCAGCU	GUGUUUUUCAUAGUAUUAGAUUUAAGGUUAACAAA	0.0220811	0.8789242		1075851	SusC homolog
BT_3440	53	85	78	84	70%_cons.	2	31	3	9	-11.23	-19.29	-1311	UUAAUCCUAUAAAAAUAAUAUUUAUGAAAAACA&UGUUUUUCAUAGUAUUAGAUUUAAGGUUAA	((((.(((.((((..(((((((.((((((((((&)))))))))))))))))..)))))))))))	UAGACAUCAACACAUAUAAAGACGAUUCAUUUGUCCUGUCAUAACGCCAAUAUUAAUCCUAUAAAAAUAAUAUUUAUGAAAAACAUUUCUAGAUUUUUAGUAGCAUUGUGUUGCAGCGCACUAUUUUUAUUCUCAUGUGAGAAUGAAAUU	GUGUUUUUCAUAGUAUUAGAUUUAAGGUUAACAAA	0.0225653	0.8789242		1074572
BT_4494	106	132	107	113	70%_cons.	3	29	22	28	-11.18	-14.03	-130516	AACUUUAAAAUAAACAUUAUGGAUUAC&GUUUUUCAUAGUAUUAGAUUUAAGGUU	(((((((((......((((((((..((&))..))))))))......)))))))))	GGAUAUUGAGCCGGACGCCCCAACUGCCGGAGGAUAUAAAAAAGAAAUUAGUAACUGCCGCCGAACGUCGUGGCUAUGAUACGAAUCGGCUACAAUGGAUUGAACAACUUUAAAAUAAACAUUAUGGAUUACAAAAUUACUCAUCAGCCC	GUGUUUUUCAUAGUAUUAGAUUUAAGGUUAACAAA	0.0231846	0.8789242		1072558
BT_3322	42	72	66	72	70%_cons.	1	24	1	7	-11.18	-14.67	-130516	UAAAUCGAAAUACUAACUUAAAUAAAAACAC&GUGUUUUUCAUAGUAUUAGAUUUA	((((((..(((((((........((((((((&))))))))..))))))).))))))	UUACCACACCUCAUUAUUCCGGUAUUAAAAUACCUUUGUCAUAAAUCGAAAUACUAACUUAAAUAAAAACACACCAUGAGACCCCCCUACUGUUUUCUCCUGAUAGGUCUUUUGCUUUUAUGCAGUACACAGACUAUCGCUUUCGCCCAA	GUGUUUUUCAUAGUAUUAGAUUUAAGGUUAACAAA	0.0231846	0.8789242		1074878	thioredoxin
BT_1093	2	29	23	29	70%_cons.	1	26	1	7	-11.16	-15.36	-130283	CUUAUAUAUUUAAUAAGGAGAAGAAUAC&GUGUUUUUCAUAGUAUUAGAUUUAAG	((((...((((((((....(((((((((&)))))))))....)))))))).))))	GCUUAUAUAUUUAAUAAGGAGAAGAAUACGAAUCUGGCACUGAUUCUUUCUGCCAGUUGGCACAAUCAGGAUGCCAUGUACGGACGAAAACUAUACAAUGUAGACCAGACAAAUGUGUAUGCCUCUUUGAUGUUUGAAACAGAGUUUAAU	GUGUUUUUCAUAGUAUUAGAUUUAAGGUUAACAAA	0.0234367	0.8789242		1073428	TonB-dependent outer membrane receptor protein
