# Supplementary material for: The global RNA-binding protein RbpB is a regulator of polysaccharide utilization in Bacteroides thetaiotaomicron
Source: Nat Commun. 2025 Jan 2;16:208. doi: 10.1038/s41467-024-55383-8 (PMC11697453; doi:10.1038/s41467-024-55383-8)
Supplement: Supplementary file 5 — Supplementary Dataset 3 [file 41467_2024_55383_MOESM5_ESM.xlsx]

## Sheet: Strains
Supplementary Data File 3: List of bacterial strains, plasmids, antibodies, and oligonucleotides used in this study.
ID	Name	Description	Reference
AWS-001	B. theta WT	Wild-type B. thetaiotaomicron VPI-5482	DSM 2079
AWS-014	E. coli S17-1 lambda pir	Donor strain, used for conjugation with B. thetaiotaomicron	ATCC BAA-2428
AWS-028	∆gibS	gibS deletion strain (pos. 959075 to 959248) in AWS-003 background	PMID: 32678091
AWS-035	gibS+	gibScomplementation strain in AWS-028 background	PMID: 32678091
AWS-296	∆fopS-10	fopS10 deletion strain in AWS-001 background	This study
AWS-317	fopS-10+	fopS10 complementation strain in AWS-296 background	This study
AWS-211	∆fopS-09	fopS09 deletion strain in AWS-001 background	This study
AWS-316	fopS-09+	fopS09 complementation strain in AWS-211 background	This study
AWS-212	∆fopS-13	fopS13 deletion strain in AWS-001 background	This study
AWS-318	fopS-13+	fopS13 complementation strain in AWS-212 background	This study
AWS-218	rbpB++	rbpB::flag in AWS-001 background (overexpression of RbpB-FLAG)	This study
AWS-323	∆rbpB	rbpB deletion strain in AWS-001 background	This study
AWS-696	∆∆fopS-09/10	gRNA 3 for fopS knock down (IPTG inducible CRISPRi system, cloned in AWP-029)	This study
AWS-697	∆∆fopS-09/10	gRNA2 for fopS knock down (IPTG inducible CRISPRi system, cloned in AWP-029)	This study
AWS-698	∆∆fopS-09/10	gRNA 1 for fopS knock down (IPTG inducible CRISPRi system, cloned in AWP-029)	This study
AWS-554	∆∆fopS-09/10	fopS10 deletion strain in AWS-211 background	This study

## Sheet: Plasmids
Supplementary Data File 3: List of bacterial strains, plasmids, antibodies, and oligonucleotides used in this study.
ID	Name	Description	Reference
AWP-013	pExchange_tdk_gibS	gibS knockout plasmid	PMID: 32678091
AWP-016	pNBU2_erm_TetR_P1T_D_gibS	gibS complementation plasmid	PMID: 32678091
AWP-015	pWW3452 (GFP++)	sfGFP expression plasmid	PMID: 28431251
AWP-033	PSIE1 - Addgene 136355	Plasmid for scarless deletion	PMID: 31712278
AWP-050	pWW3452 + C-terminal 3xFLAG of rbpB	rbpB::3xFLAG for CLIP-seq	This study
AWP-056	pWW3452 + BTnc098	fopS-09 complementation plasmid	This study
AWP-057	pWW3452 + BTnc099	fopS-10 complementation plasmid	This study
AWP-058	pWW3452 + BTnc188	fopS-13 complementation plasmid	This study
AWP-045	pSIE1 with homology arms for deletion of BTnc098	fopS-09 knockout plasmid	This study
AWP-046	pSIE1 with homology arms for deletion of BTnc188	fopS-13 knockout plasmid	This study
AWP-055	pSIE1 with homology arms for deletion of BTnc099	fopS-10 knockout plasmid	This study
AWP-094	pSIE1 with homology arms for deletion of BT_1887	rbpB knockout plasmid	This study
AWP-029	AWP001 with IPTG inducible dPb2Cas12a_3xFLAG	Plasmid for CRISPRi (gRNA, dPb2Cas12a expression)	PMID: 38294941

## Sheet: Antibodies
Supplementary Data File 3: List of bacterial strains, plasmids, antibodies, and oligonucleotides used in this study.
Antibody	Company	Catalog number	Dilution used for immunoblotting
Monoclonal ANTI-FLAG® M2 antibody produced in mouse	Sigma-Aldrich	F1804-1mg	1 to 1,000
Goat anti-Mouse IgG (H+L) Secondary Antibody, HRP	ThermoFisherScientific	31430	1 to 10,000

## Sheet: Oligonucleotides
Supplementary Data File 3: List of bacterial strains, plasmids, antibodies, and oligonucleotides used in this study.
ID	Sequence	Description	Reference
AWO-241	GTTTTTTTTAATACGACTCACTATAGGGTGTTTTTCATAGTATTAGATAAAG	T7 in vitro transcription gibS fwd	PMID: 32678091
AWO-311	ATAAAAAAAGCATCGGCCTGG	in vitro transcription gibS rev	PMID: 32678091
AWO-329	GTTTTTTTTAATACGACTCACTATAGGGATACACATGGTTGGGTGACG	T7 in vitro transcription BT_3893 fwd	PMID: 32678091
AWO-313	GCAACGGCTGCCATAGGCCAC	in vitro transcription BT_3893 rev	PMID: 32678091
AWO-881	gttttttttaatacgactcactataggGTGTTTTTCATAGTATTAG	T7 in vitro transcription FopS-10 fwd	This study
AWO-652	ATAAAAAAAGGAGCAACGCCTTGC	in vitro transcription FopS-10 rev	This study
AWO-882	gttttttttaatacgactcactataggGGGTTGTTATATAAATGTG	T7 in vitro transcription of BT_3983	This study
AWO-883	TGCTATTGCAGATTGTGCCGG	in vitro transcription of BT_3983 rev	This study
AWO-333	GTTTTTTTTAATACGACTCACTATAGGGACATGCTCCCGGCATTAC	T7 in vitro transcription BT_0771 fwd	PMID: 32678091
AWO-334	GTGACGACCGGTAATGGCATC	in vitro transcription BT_0771 rev	PMID: 32678091
AWO-1088	gttttttttaatacgactcactataggCACAAAAAGTATCATAATCTAAAT	T7 in vitro transcription FopS-10inv fwd	This study
AWO-1089	ATAAAAAAAGGTCGTTGCGGAACG	in vitro transcription FopS-10inv rev	This study
AWO-1108	ATGAAAGTTTTAAATCGTGTTA	FopS-10 Fw primer segment 1 overlap extension PCR for EMSA	This study
AWO-1109	CGAGGGATAAAAAAAGGTCGTTGCGGAACGAGGTTGGAAACAATTGGAATTTAGATTATGATACTTTTTGTGAGTGCAAAGATACGTACTTC	FopS-10 Rw primer segment 1 overlap extension PCR for EMSA (Overlaps with AWP-057)	This study
AWO-1110	CACAAAAAGTATCATAATCTAAATTCCAATTGTTTCCAACCTCGTTCCGCAACGACCTTTTTTTATCCCTCGAGAAGGCCATCCTGA	FopS-10 Fw primer segment 2 overlap extension PCR for EMSA (inverting of RbpB binding site)	This study
AWO-1111	TTCGGAAATAGAACAGGCACAAGTAAGGCT	Fops-10 Rw primer segment 2 overlap extension PCR for EMSA	This study
AWO-271	ACACTTCCACGCATAGCACA	qPCR primers for gibS target BT_0771	PMID: 32678091
AWO-272	TTCAGTTCGTCAGGCGTACC
AWO-273	GGTTGGGCTATCCTTTGCCT	qPCR primers for gibS target BT_3893	PMID: 32678091
AWO-274	ATACCGCCTTGCTGAGCTTT
AWO-872	CAATGAGGCCATTCCCTGGT	qPCR primers for FopS-10 putative target BT_4298	This study
AWO-873	CCCGTTCACGATATCCCCAG
AWO-874	GTACGCGGACCTATTGCTGA	qPCR primers for FopS-10 putative target BT_3983	This study
AWO-875	GACTGAGTCTGTTCACGCCA
AWO-1312	CGCGTTTGCAGACAACCGTTGC	qPCR primers for BT_1410 (putative RbpB mRNA ligand)	This study
AWO-1313	TGCAGGCAGAACATGGTCTTTCCC
AWO-1318	AACGTTACGGCACTCGCGACTG	qPCR primers BT_1330 (putative RbpB mRNA ligand)	This study
AWO-1319	GCCTACTGCCGGTTGCCACAAT
AWO-1310	CAGAAGGCAGTCACGGCGTTGT	qPCR primers BT_3331 (putative RbpB mRNA ligand)	This study
AWO-1311	TATCCCACTACGGAGGCAGCGG
AWO-639	Tgtaagattagcattatgag GCAGCTCTTGAAGAAGATAC	rbpB scarless deletion Gibson assembly	This study
AWO-640	aaaattttagTATCAGAATAAATAAAAGCAGAAG
AWO-641	ttattctgataCTAAAATTTTATTAAAAATAAATAC
AWO-642	Cggccgctctagaactagtg TCAGGTGAGATATCCATATT
AWO-643	GTAATTATCCTCCTCACTCC	P1 rbpB scarless deletion confirmatory	This study
AWO-644	CCGGCTTTGGGACCTTCTAC	P2 rbpB scarless deletion confirmatory
AWO-645	GAAGGTCTGCAGTGACGGAG	P3 rbpB scarless deletion confirmatory
AWO-666	TGTAAGATTAGCATTATGAGGTCAGTCAACAAACGAATAG	BTnc098 scarless deletion Gibson assembly	This study
AWO-667	TCTTTGTACTCTTATGCGAAGGAATTATTTG
AWO-668	TTCGCATAAGAGTACAAAGATACGGACTTTTG
AWO-669	CGGTGGCGGCCGCTCTAGAATTTACGATATTTCCGCCTC
AWO-670	TGTAAGATTAGCATTATGAGAGTGACTACAACTCCCATC	BTnc188 scarless deletion Gibson assembly	This study
AWO-671	TCTTTGTAGTTGCCCGCAAACTAACTATTG
AWO-672	TTTGCGGGCAACTACAAAGATAGGGACTTTTC
AWO-673	CGGTGGCGGCCGCTCTAGAATAGGTTGCCGTCTTCATAC
AWO-674	CTATTAAACCATGTTATAAGATGTC	P1 BTnc098 scarless deletion confirmatory	This study
AWO-675	ATAGATTGCATCGTGTTCTGG	P2 BTnc098 scarless deletion confirmatory
AWO-676	CGGCTGTCAGTCCGCTTATAG	P3 BTnc098 scarless deletion confirmatory
AWO-677	CTATTAAACCATGTTATAAAGCGCC	P1 BTnc188 scarless deletion confirmatory	This study
AWO-678	GTAAACAACTAAAAAAGAAG	P2 BTnc188 scarless deletion confirmatory
AWO-679	GCCGCATTCGCCGTACGTGCC	P3 BTnc188 scarless deletion confirmatory
AWO-780	TGTAAGATTAGCATTATGAGGAAGATTCTCAATCGACGTGCAG	FopS-10 scarless deletion Gibson assembly	This study
AWO-781	TCTTTGCACTGCCCGTATCCCGGCTTTC
AWO-782	GGATACGGGCAGTGCAAAGATACGTACTTC
AWO-783	CGGTGGCGGCCGCTCTAGAAGGGATTTACACCCGATTC
AWO-784	GGCGAACTGACGCTGGAAAG	P1 FopS-10 scarless deletion confirmatory	This study
AWO-785	GGAATTGTCCAATCAGCACCAGCTC	P2 FopS-10 scarless deletion confirmatory
AWO-786	GTGGCAGGTCTTCTGACTGACTCTTG	P3 FopS-10 scarless deletion confirmatory
AWO-1063	AACCACCTCCACGGTTACCACC	qPCR primers for rbpB	This study
AWO-1064	ACCGGCAGATCCAGAGGATTCG
AWO-725	ATAATGTCTTCTGCTTTTATATCACGCATGGTATGGATGA	Gibson assembly fragment 1 FW primer rbpB::3xflag (backbone AWP-015)	This study
AWO-726	AAACCTGAAATGTAAATGTTCATTGAAAATAAATTATTGTTAATATTACCTTTGA	Gibson assembly fragment 1 RW primer rbpB::3xflag (backbone AWP-015)
AWO-727	TTAACAATAATTTATTTTCAATGAACATTTACATTTCAGGTTTAAGTTATGGC	Gibson assembly fragment 2 FW primer rbpB::3xflag
AWO-728	TCATCCATACCATGCGTGATATAAAAGCAGAAGACATTATCTTCTGC	Gibson assembly fragment 2 RW primer rbpB::3xflag
AWO-733	CGTAACAGATGAGGGCAAGCGG	confirmatory primers Gibson Assembly of rbpB::3xflag	This study
AWO-734	TCATACAAGCGGTCGGTTCGGA
AWO-815	gactgggcctttcgttttacTGAAGTTGCTTATTTGTTAATG	BTnc098 + 100ntup_fwd (Gibson assembly sRNA complementation)	This study
AWO-816	tccgtcaggatggccttctcAGCAAAAAAAAGGCTATCTATC	BTnc098 + 100nt up_rev (Gibson assembly sRNA complementation)
AWO-817	gactgggcctttcgttttacAAAAGGGATGTTTTTCTATGAAAG	BTnc099 +100ntupstream_fwd (Gibson assembly sRNA complementation)	This study
AWO-818	tccgtcaggatggccttctcATAAAAAAAGGAGCAACGC	BTnc099 +100ntupstream_rev (Gibson assembly sRNA complementation)
AWO-819	gactgggcctttcgttttacAATCGTTAACAAACCCGTTATTTC	BTnc188 +100ntupstream_fwd (Gibson assembly sRNA complementation)	This study
AWO-820	tccgtcaggatggccttctcATAAAAAAAGGCTATCTATCCC	BTnc188 +100ntupstream_rev (Gibson assembly sRNA complementation)
AWO-821	gatccccctcgaattggaattc	Confirmatory Fw (Gibson assembly sRNA complementation)	This study
AWO-822	cacaaatgctgttccatcactg	Confirmatory Rw (Gibson assembly sRNA complementation)
AWO-1229	GTTTTTTTTAATACGACTCACTATAGGGTGAATCGAAAATAATAAATGGAATATCG	5‘ susC BT_3983::3xflag Fw primer segment 1 overlap extension PCR for in vitro translation	This study	BT3983_fwd
AWO-1230	CGAGCCTCTACACGAGTC	5‘ susC BT_3983::3xflag Rw primer segment 1 overlap extension PCR for in vitro translation		BT3983_rev
AWO-1231	ATGACTCGTGTAGAGGCTCGCGTAAAGGCGAAGAGCTG	5‘ susC BT_3983::3xflag Fw primer segment 2 overlap extension PCR for in vitro translation	This study	Gfp_fw
AWO-1232	TGACCTTTATCATCATCGTC	5‘ susC BT_3983::3xflag Rw primer segment 2 overlap extension PCR for in vitro translation		Gfp_rw
AWO-1299	TTTAAGAAGGAGATATACATATGCGTAAAGGCGAAGAGCT	E.coli RBS_gfp::3xflag Fw primer segment 1 overlap extension PCR for in vitro translation	This study
AWO-1210	CGAGCTAATCAGCTAGGATTTAG	E.coli RBS_gfp::3xflag Rw primer segment 1 overlap extension PCR for in vitro translation
AWO-1301	TGGGCCTTTCGTTTTACAATTGAAGCATTTATCAGGGTTATTG	E.coli RBS_gfp::3xflag Fw primer segment 2 overlap extension PCR for in vitro translation	This study
AWO-1302	AGCTCTTCGCCTTTACGCATATGTATATCTCCTTCTTAAAGTTAAACA	E.coli RBS_gfp::3xflag Rw primer segment 2 overlap extension PCR for in vitro translation
AWO-1303	gtttttttTAATACGACTCACTATAGGGTCTAGAAATAATTTTG	T7 Fw for in vitro transcription E.coli RBS_gfp::3xflag (use with AWO-1210 rev) for in vitro translation	This study
AWO-1323	atctttgcagtaatttctactgttgtagatAGGTTAACAAAGGTTGGAGCAAccggcttatcggtcagtttcacctgattta	fopS gRNA3	This study
AWO-1324	atctttgcagtaatttctactgttgtagatGATTTAAGGTTAACAAAGGTTggccggcttatcggtcagtttcacctgattta	fopS gRNA2	This study
AWO-1325	atctttgcagtaatttctactgttgtagatTTAACCTTAAATCTAATACTATgccggcttatcggtcagtttcacctgattta	fopS gRNA1	This study
AWO-1908	gttttttttaatacgactcactataggACTATTGTATATGTAGCCG	T7 in vitro transcription BT_4298 fwd	This study
AWO-1909	ATTGTCTTGACTGTAACTC	in vitro transcription BT_4298 rev	This study
AWO-1910	gttttttttaatacgactcactataggGTTGTATTTTTGTCGAAGATTG	T7 in vitro transcription BT_3174 fwd	This study
AWO-1911	TTGTTGCTGTGCAAACG	in vitro transcription BT_3174 rev	This study
AWO-1912	gttttttttaatacgactcactataggTTACGAAAGGTGCAAAAAG	T7 in vitro transcription BT_4168 fwd	This study
AWO-1913	GTTTCTGGCCTCCTTGTC	in vitro transcription BT_4168 rev	This study
AWO-1914	gttttttttaatacgactcactataggAGTATTATGATTTACCATCC	T7 in vitro transcription BT_0867 fwd	This study
AWO-1915	GCCGGCATTTATGAG	in vitro transcription BT_0867 rev	This study
AWO-1916	gttttttttaatacgactcactataggGATAGCCGATTGGACGA	T7 in vitro transcription BT_4724 fwd	This study
AWO-1917	CATGAACAGTAGCAGACAAATG	in vitro transcription BT_4724 rev	This study
AWO-2003	gttttttttaatacgactcactataggTCTCAGTGATGGACTGGAG	T7 in vitro transcription BT_2970 fwd	This study
AWO-2004	CACGTACCATCAAACCAG	in vitro transcription BT_2970 rev	This study
AWO-2005	gttttttttaatacgactcactataggCTAAATTTGTGGCAGTGAATG	T7 in vitro transcription BT_1632 fwd	This study
AWO-2006	GTCTTTGCAAGCTGTCAAC	in vitro transcription BT_1632 rev	This study
AWO-2007	gttttttttaatacgactcactataggGCAAAACAAAACAGTCTG	T7 in vitro transcription BT_4684 fwd	This study
AWO-2008	GTGTTCCAGCCAATAACAG	in vitro transcription BT_4684 rev	This study
AWO-2009	gttttttttaatacgactcactataggGACTAAATCATAGTATTAG	T7 in vitro transcription FopS-10 mut fwd (use with AWO-652 rev)	This study
AWO-2012	GACTAAATCATAGTATTAGATTTTTCCTTATGTAAGGTTGGAGCAAGGCGTTGCTCCTTTTTTTATC	FopS-10mut#1#2#3_fwd (use with AWO-1111)	This study
AWO-2013	CGCCTTGCTCCAACCTTACATAAGGAAAAATCTAATACTATGATTTAGTCAGTGCAAAGATACGTACTTC	FopS-10mut#1#2#3_rev (use with AWO-1108)	This study
AWO-2018	AAATAAATATGAGATTATATT	5'BT_3983_mut fwd	This study
AWO-2019	ACTGTGCTATTGCAGATTGTGC	5'BT_3983_mut rev	This study
AWO-2022	ACATTAAAGAAAAATTCAAGTGTATGACTTTGTATGACTCGTGTAGAGGCTCGAAG	5'BT_3983mut#1#2#3_fwd (use with AWO-2018)	This study
AWO-2023	GCCTCTACACGAGTCATACAAAGTCATACACTTGAATTTTTCTTTAATGTTTAGTTTTTATATAAATATTAG	5'BT_3983mut#1#2#3_rev (use with AWO-2019)	This study
AWO-2047	TATACGGGGCGTTCGCTGGTGA	qPCR BT_3985 fwd	This study
AWO-2048	GCCTTGCCAGTTCATCACCTCGC	qPCR BT_3985 rev	This study
AWO-2049	TGGTGATGCTGACCGTCCACGT	qPCR BT_3986 fwd	This study
AWO-2050	CCCGGAACAACATTCGGACCTGG	qPCR BT_3986 rev	This study
AWO-2051	TCAGCCACTGCGTAGACGTGGT	qPCR BT_3987 fwd	This study
AWO-2052	TCGGAAAGCTGTGCCAAGCCTG	qPCR BT_3987 rev	This study
AWO-2053	GCTCTGTGGTTGGTGAGAGCGG	qPCR BT_3988 fwd	This study
AWO-2054	ACGTCTTTTCTTGCCGGCTTATCCA	qPCR BT_3988 rev	This study
AWO-2055	GCCTTTGCGGATGCGGTAGTAA	qPCR BT_3989 fwd	This study
AWO-2056	AAGCAAATGCAAACTGTCATATCGCA	qPCR BT_3989 rev	This study
AWO-2057	ACTCGTATCCCAATCGTCCGGT	qPCR BT_3990 fwd	This study
AWO-2058	ACGTTGTATGAAGGACTGATTCACGG	qPCR BT_3990 rev	This study
AWO-2059	TCCGCCCGCTACAATGTCCTGA	qPCR BT_3991 fwd	This study
AWO-2060	AGCCGTGATCAATCTCCCCGGT	qPCR BT_3991 rev	This study
AWO-2061	GACCGGGGGCGAGGACAATTTG	qPCR BT_3992 fwd	This study
AWO-2062	GCGCGTACGTGTACTGGGAACC	qPCR BT_3992 rev	This study
AWO-2063	CGTCCTGCACTACATCCTCCGC	qPCR BT_3993 fwd	This study
AWO-2064	CGCAGGTACTACCCCAGCCTGA	qPCR BT_3993 rev	This study
AWO-2065	AATAGCCGGAGATGCGGTCCCA	qPCR BT_3994 fwd	This study
AWO-2066	ACACTTATCCCGGCGCACAAGC	qPCR BT_3994 rev	This study
AWO-030	CTGATGTACTCTAAGCTTTCACAAGTGAAGTACAATCTC	Northern blot probe for GibS	PMID: 32678091
AWO-028	CTCTACTGACATCTTCACAGACTTACGTAGAGAAGC	Norther blot probe for MasB	PMID: 32678091
AWO-031	GCACATTCAAACAATGAAGGATAGTAAACGTTAAGATG	Northern blot probe for BTnc231	PMID: 32678091
AWO-043	GGCTTAACTTCTCTGTTCGGAATGGGAAGAGGTG	Northern blot probe for 5srRNA Bacteroides thetaiotaomicron	PMID: 32678091
AWO-590	TTTGTTAACCTTAAATCTAATAC	Northern blot probe FopS	This study
