# Supplementary material for: The global RNA-binding protein RbpB is a regulator of polysaccharide utilization in Bacteroides thetaiotaomicron
Source: Nat Commun. 2025 Jan 2;16:208. doi: 10.1038/s41467-024-55383-8 (PMC11697453; doi:10.1038/s41467-024-55383-8)
Supplement: Supplementary file 8 — Source Data [file 41467_2024_55383_MOESM8_ESM.xlsx]

## Sheet: Figure 1b
Figure 1b: Competitive index of B. thetaiotaomicron wildtype versus ΔrbpB or rbpB+ in the cecal or colonic contents. Data represents two independent experiments, each comprised of four biological replicates (three biological replicates for WT/rbpB+)
	Control diet	Control diet	Low fiber diet	Low fiber diet
Cecum	WT/ΔrbpB	WT/rbpB+	WT/ΔrbpB	WT/rbpB+
	0.02	0.2	0.0039	1.7
	0.1	0.6	0.035	1.7
	0.029	0.4	1165.2	29.9
	0.2	6.8	0.0248	0.8
	0.1	0.9	1667.6	1.4
	0.3	5.3	40620.7	8.1
	0.1		1.09034e+07
	0.3		7.48276e+06
Colon	WT/ΔrbpB	WT/rbpB+	WT/ΔrbpB	WT/rbpB+
	0.011	0.0041	0.052	329.2
	0.054	0.022	13.7	2.5
	0.027	0.6	53448.3	1.1
	0.096	17	0.8	0.8
	0.02	1.2	7589.7	6.3
	0.076	5	1240000	0.0373
	0.089		5.87931e+06
	0.137		40620.7

## Sheet: Figure 1c
Figure 1c: Competitive index of B. thetaiotaomicron wildtype versus ΔrbpB or rbpB+ in the colonic contents, separated by sex.
Colon
	Control diet	Low Fiber Diet
Female	WT/ΔrbpB	WT/ΔrbpB
	0.011	0.052
	0.054	13.7
	0.027	53448.3
	0.096	0.8
Male	WT/ΔrbpB	WT/ΔrbpB
	0.02	7589.7
	0.076	1240000
	0.089	5.87931e+06
	0.137	40620.7

## Sheet: Figure 2a image
Figure 2a:

## Sheet: Figure 3c image
Figure 3c:

## Sheet: Figure 3e
Figure 3e:

## Sheet: Figure 4a
Figure 4a: The table below presents the qRT-PCR measurement of the steady-state mRNA levels of gibS targets in indicated strains relative to WT levels.
		WT						ΔgibS						cgibS						ΔfopS-09						cfopS-09						ΔfopS-10						cfopS-10						ΔfopS-13
	BT_0769	1	1	1	1	1	1	1.02	1.21	1.15	0.89	0.69	0.78	0.91	0.85	0.51	0.43	0.54	0.74	2.29	2.56	0.18	0.39	0.66	0.6	0.57	0.55	1.56	1.36	0.52	0.45	1.69	1.94	0.18	0.35	1.19	0.75	0.87	1	0.84	0.62	0.6	0.73	1.05	1.17	0.27	0.51	0.77	0.59
	BT_0770	1	1	1	1	1	1	3.33	3.06	3.19	3.06	3.45	3.89	0.54	0.49	0.77	0.86	2.44	3	1.05	0.71	1.45	1.68	0.83	0.72	0	0.24	1.06	0.79	0.8	3.02	0.97	0.81	1.37	1.18	0.95	0.82	0	0.68	1.32	0.88	1.15	1.62	1.13	0.77	1.23	0.91	1.01	0.92
	BT_0771	1	1	1	1	1	1	3.16	2.64	2.95	3.1	4.6	4.22	0.76	0.58	0.77	1.03	0.82	1.03	0.73	0.96	1.16	1.15	0.86	0.94	3.89	0.05	0.17	0.03	0.23	0.21	0.82	0.95	1.09	0.85	0.74	0.94	2.24	0.34	0.07	0.01	2.07		1.17	1.39	0.99	0.87	1.2	0.97
[truncated: 18 more columns]

## Sheet: Figure 4c
Figure 4c: The data below presents qRT-PCR measurement of the steady-state mRNA levels of the predicted FopS target operon susCDBT_3983-84 in indicated strains relative to WT levels.
	WT						ΔgibS						cgibS						ΔfopS-09						cfopS-09						ΔfopS-10						cfopS-10						ΔfopS-13						cfopS-13
susCBT_3983	1	1	1	1	1	1	1.52	1.02	1.73	1.52	0.53	2.72	4.49	5.65	1.33	1.03	1.93	6.53	2.24	2.63	2.71	3.52	1.99	1.92	3.26	3.63	1.63	1.04	1.56	1.81	5.21	7.6	7.44	8.75	1.32	3.28	1.74	2.55	1	1.03	0.85	1.12	2.37	2.39	2.01	1.27	1.57	1.93	0.93
susDBT_3984	1	1	1	1	1	1	0.78	1.04	0.65	0.85	2.51	1.59	2.95	2.07	4.01	5.09	2.8	3.17	6.14	3.29	5.42	4.35	7.8	7.43	2.01	5.23	1.38	1.58	2.89	2.99	3.81	7.34	10.19	4.99	21.76	11.99	0.4	0.74	1.13	1.96	1.41	1.09	6.6	6.1	2.64	2.69	4.95	3.27	0.31
[truncated: 17 more columns]

## Sheet: Figure 4d
Figure 4d (left): growth kinetics of a multi-fopS depletion mutant (‘ΔΔ+gRNA3’) and its parental wild-type in minimal medium containing either glucose or high-mannose N-glycans (Man9GlcNAc2) as sole carbon source, and 250 μM of isopropyl-β-d-1-thiogalactopyranoside (IPTG) to induce the CRISPRi system. Experiment was performed in 2 biological and 2 technical replicates.																										Figure 4d (left): Right: relative expression of selected sRNAs (northern blot) and mRNAs (qRT-PCR) at 48 h of growth in the respective carbon source. Transcript levels are relative to those of the wild-type in glucose (set to 1).
	WT MM-Glucose						Δfops-09/10 + gRNA 1 MM-Glucose						WT MM-Man9GlcNAc2						Δfops-09/10 + gRNA1 MM-Man9GlcNAc2
	biological replicate#1		biological replicate#2				biological replicate#1		biological replicate#2				biological replicate#1		biological replicate#2				biological replicate#1		biological replicate#2					Northern blot quantification (norm. to WT MM-Glucose)
Time [hh:mm:ss]	techinical replicate		techinical replicate				techinical replicate		techinical replicate				techinical replicate		techinical replicate				techinical replicate		techinical replicate						Glucose WT	Glucose Δfops-09/10 + gRNA1	Man9GlcNAc2 WT	Man9GlcNAc2 Δfops-09/10 + gRNA1
00:19:16	0.103	0.106	0.104	0.108			0.105	0.108	0.107	0.105			0.105	0.098	0.103	0.102			0.107	0.105	0.111	0.098				FopS	1	0.50699	0.281929	0.311038
00:39:16	0.103	0.108	0.104	0.108			0.106	0.109	0.108	0.106			0.107	0.099	0.106	0.101			0.117	0.105	0.119	0.102				GibS	1	0.707157	0.313514	0.518249
00:59:16	0.104	0.108	0.104	0.109			0.106	0.111	0.108	0.108			0.108	0.1	0.108	0.103			0.126	0.107	0.123	0.101
01:19:16	0.106	0.106	0.104	0.109			0.106	0.111	0.109	0.109			0.11	0.101	0.111	0.104			0.133	0.108	0.128	0.102				qRT-PCR
01:39:16	0.107	0.105	0.103	0.11			0.106	0.111	0.11	0.11			0.111	0.102	0.111	0.105			0.137	0.11	0.13	0.105					susCBT_3983						susDBT_3984						BT_3983						BT_0771
01:59:16	0.109	0.105	0.103	0.111			0.107	0.113	0.111	0.112			0.113	0.104	0.113	0.105			0.14	0.111	0.132	0.103				Glucose WT	1	1	1	1	1	1	1	1	1	1	1	1	1	1	1	1	1	1	1	1	1	1	1
02:19:16	0.112	0.106	0.103	0.112			0.108	0.114	0.113	0.113			0.114	0.105	0.114	0.105			0.141	0.11	0.134	0.103				Glucose Δfops-09/10 + gRNA1	2.19639	2.80856	2.50076	4.74885	4.33028	3.6108	12.2008	10.4534	10.7963	11.7319	10.6064	11.1115	1.0468	0.831844	0.780249	1.26706	1.55013	1.36585	0.717342	0.757096	0.661195	0.587338	0.645694
02:39:16	0.115	0.106	0.104	0.115			0.11	0.116	0.115	0.116			0.116	0.107	0.115	0.106			0.143	0.111	0.136	0.113				Man9GlcNAc2 WT	88.9635	80.7022	73.1662	55.2455	49.8207	100.187	208.224	199.067	185.604	345.605	226.872	197.378	1.59285	1.64278	1.50811	1.68145	1.12758	1.23153	0.964518	0.97584	0.843657	0.862506	0.534599
02:59:16	0.117	0.105	0.104	0.116			0.11	0.117	0.117	0.118			0.118	0.107	0.116	0.107			0.144	0.112	0.136	0.11				Man9GlcNAc2 Δfops-09/10 + gRNA1	195.63	123.072	140.623	160.81	172.179	129.415	587.663	849.777	737.899	734.864	583.815	421.851	1.91188	1.41416	2.09306	2.17959	2.19859	2.6193	0.954244	0.937342	0.909084	0.98574	1.25854
03:19:16	0.12	0.106	0.105	0.118			0.111	0.119	0.119	0.122			0.118	0.108	0.121	0.107			0.143	0.112	0.136	0.105
03:39:16	0.124	0.106	0.106	0.121			0.114	0.123	0.123	0.127			0.119	0.11	0.123	0.108			0.144	0.112	0.137	0.105
03:59:16	0.128	0.107	0.107	0.124			0.117	0.127	0.127	0.131			0.12	0.11	0.121	0.108			0.145	0.113	0.138	0.106
04:19:16	0.132	0.107	0.108	0.127			0.118	0.13	0.13	0.136			0.121	0.111	0.12	0.109			0.145	0.113	0.139	0.107
04:39:16	0.136	0.108	0.11	0.131			0.123	0.136	0.135	0.143			0.122	0.112	0.122	0.108			0.145	0.114	0.139	0.108
04:59:16	0.141	0.11	0.112	0.135			0.126	0.14	0.139	0.147			0.123	0.113	0.123	0.11			0.146	0.115	0.14	0.108
05:19:16	0.147	0.111	0.114	0.139			0.127	0.144	0.142	0.153			0.123	0.113	0.121	0.11			0.146	0.115	0.14	0.107
05:39:16	0.154	0.113	0.118	0.144			0.132	0.152	0.148	0.161			0.123	0.114	0.121	0.11			0.146	0.115	0.141	0.107
05:59:16	0.162	0.116	0.122	0.152			0.141	0.164	0.158	0.174			0.124	0.115	0.121	0.111			0.147	0.116	0.14	0.107
06:19:16	0.172	0.119	0.127	0.159			0.146	0.173	0.166	0.184			0.125	0.116	0.121	0.111			0.147	0.116	0.141	0.107
06:39:16	0.183	0.122	0.132	0.166			0.15	0.178	0.173	0.192			0.125	0.115	0.122	0.11			0.146	0.116	0.14	0.108
06:59:16	0.195	0.128	0.14	0.176			0.159	0.193	0.186	0.208			0.126	0.116	0.126	0.111			0.145	0.117	0.141	0.109
07:19:16	0.208	0.132	0.146	0.186			0.166	0.208	0.196	0.22			0.126	0.116	0.125	0.111			0.143	0.117	0.141	0.109
07:39:16	0.225	0.139	0.156	0.201			0.187	0.229	0.219	0.243			0.126	0.116	0.124	0.111			0.142	0.116	0.141	0.111
07:59:16	0.242	0.147	0.166	0.216			0.2	0.251	0.237	0.265			0.127	0.117	0.132	0.112			0.142	0.117	0.142	0.112
08:19:16	0.256	0.157	0.179	0.231			0.219	0.275	0.257	0.289			0.127	0.117	0.133	0.112			0.141	0.117	0.142	0.111
08:39:16	0.276	0.168	0.197	0.249			0.246	0.305	0.285	0.318			0.127	0.117	0.133	0.112			0.141	0.117	0.143	0.11
08:59:16	0.296	0.179	0.213	0.269			0.26	0.324	0.304	0.338			0.128	0.118	0.133	0.113			0.141	0.118	0.143	0.11
09:19:16	0.316	0.191	0.228	0.289			0.297	0.357	0.333	0.367			0.128	0.118	0.134	0.113			0.142	0.118	0.143	0.11
09:39:16	0.338	0.205	0.248	0.314			0.327	0.388	0.361	0.397			0.129	0.119	0.135	0.113			0.142	0.119	0.143	0.11
09:59:16	0.361	0.225	0.273	0.34			0.358	0.421	0.39	0.429			0.13	0.119	0.136	0.113			0.143	0.119	0.143	0.11
10:19:16	0.383	0.243	0.3	0.368			0.393	0.457	0.424	0.464			0.129	0.119	0.136	0.114			0.143	0.12	0.144	0.111
10:39:16	0.406	0.264	0.324	0.396			0.428	0.49	0.454	0.496			0.129	0.119	0.135	0.114			0.144	0.121	0.145	0.111
10:59:16	0.432	0.287	0.351	0.425			0.464	0.527	0.489	0.53			0.131	0.119	0.133	0.114			0.144	0.121	0.145	0.112
11:19:16	0.459	0.316	0.38	0.459			0.5	0.563	0.523	0.563			0.131	0.12	0.134	0.115			0.145	0.122	0.146	0.113
11:39:16	0.484	0.343	0.406	0.486			0.524	0.59	0.551	0.591			0.13	0.121	0.134	0.116			0.146	0.123	0.146	0.115
11:59:16	0.511	0.378	0.435	0.517			0.563	0.626	0.586	0.626			0.131	0.122	0.135	0.117			0.148	0.125	0.148	0.119
12:19:16	0.54	0.416	0.463	0.549			0.602	0.663	0.62	0.657			0.132	0.122	0.135	0.117			0.149	0.126	0.149	0.122
12:39:16	0.571	0.456	0.493	0.581			0.637	0.694	0.652	0.684			0.133	0.123	0.135	0.119			0.151	0.129	0.15	0.125
12:59:16	0.604	0.496	0.523	0.611			0.673	0.729	0.684	0.72			0.133	0.126	0.137	0.121			0.154	0.132	0.152	0.129
13:19:16	0.631	0.534	0.558	0.643			0.708	0.759	0.711	0.743			0.134	0.128	0.137	0.124			0.156	0.135	0.154	0.132
13:39:16	0.659	0.57	0.586	0.664			0.745	0.79	0.735	0.77			0.137	0.13	0.138	0.126			0.16	0.14	0.157	0.137
13:59:16	0.686	0.606	0.616	0.682			0.779	0.819	0.771	0.804			0.139	0.132	0.14	0.13			0.164	0.144	0.161	0.141
14:19:16	0.713	0.642	0.646	0.714			0.826	0.858	0.806	0.84			0.141	0.137	0.141	0.134			0.169	0.151	0.166	0.147
14:39:16	0.733	0.676	0.676	0.727			0.856	0.884	0.839	0.866			0.143	0.14	0.143	0.139			0.176	0.158	0.171	0.155
14:59:16	0.745	0.708	0.701	0.737			0.884	0.901	0.863	0.879			0.147	0.145	0.147	0.145			0.183	0.166	0.176	0.163
15:19:16	0.753	0.738	0.728	0.739			0.9	0.912	0.884	0.892			0.152	0.151	0.151	0.152			0.193	0.177	0.184	0.174
15:39:16	0.755	0.768	0.755	0.74			0.91	0.918	0.89	0.897			0.156	0.158	0.156	0.161			0.205	0.19	0.194	0.187
15:59:16	0.755	0.795	0.776	0.735			0.912	0.916	0.895	0.897			0.161	0.166	0.161	0.171			0.218	0.205	0.205	0.201
16:19:16	0.755	0.815	0.796	0.742			0.912	0.915	0.895	0.897			0.168	0.177	0.169	0.183			0.236	0.224	0.218	0.22
16:39:16	0.763	0.83	0.815	0.749			0.914	0.918	0.898	0.9			0.176	0.189	0.176	0.199			0.257	0.245	0.236	0.239
16:59:16	0.768	0.839	0.823	0.753			0.914	0.921	0.896	0.902			0.185	0.204	0.184	0.222			0.281	0.271	0.255	0.266
17:19:16	0.778	0.843	0.822	0.763			0.913	0.922	0.897	0.907			0.196	0.222	0.196	0.246			0.311	0.301	0.278	0.295
17:39:16	0.79	0.844	0.82	0.77			0.924	0.936	0.907	0.917			0.209	0.242	0.208	0.278			0.356	0.338	0.304	0.327
17:59:16	0.796	0.846	0.817	0.777			0.932	0.947	0.918	0.925			0.223	0.265	0.221	0.315			0.404	0.379	0.34	0.364
18:19:16	0.8	0.844	0.811	0.783			0.936	0.949	0.924	0.932			0.24	0.295	0.237	0.353			0.465	0.435	0.385	0.408
18:39:16	0.804	0.843	0.808	0.787			0.939	0.952	0.932	0.934			0.259	0.329	0.255	0.397			0.541	0.49	0.446	0.463
18:59:16	0.808	0.846	0.804	0.794			0.944	0.96	0.934	0.936			0.28	0.364	0.275	0.444			0.623	0.544	0.517	0.524
19:19:16	0.813	0.847	0.808	0.804			0.939	0.959	0.934	0.936			0.305	0.41	0.3	0.506			0.709	0.607	0.6	0.593
19:39:16	0.818	0.851	0.808	0.807			0.938	0.96	0.935	0.938			0.331	0.459	0.34	0.559			0.78	0.662	0.678	0.665
19:59:16	0.822	0.857	0.811	0.811			0.933	0.961	0.93	0.94			0.361	0.512	0.389	0.611			0.841	0.72	0.753	0.727
20:19:16	0.823	0.866	0.818	0.813			0.927	0.961	0.928	0.939			0.395	0.573	0.445	0.659			0.886	0.773	0.819	0.774
20:39:16	0.827	0.872	0.822	0.813			0.923	0.961	0.924	0.938			0.43	0.629	0.515	0.706			0.918	0.804	0.865	0.812
20:59:16	0.828	0.876	0.826	0.814			0.919	0.959	0.921	0.936			0.469	0.684	0.587	0.748			0.94	0.836	0.898	0.838
21:19:16	0.826	0.879	0.828	0.811			0.913	0.955	0.912	0.933			0.512	0.731	0.668	0.775			0.96	0.859	0.92	0.862
21:39:16	0.827	0.882	0.828	0.808			0.909	0.954	0.909	0.929			0.555	0.771	0.718	0.805			0.987	0.889	0.946	0.889
21:59:16	0.825	0.877	0.826	0.806			0.899	0.952	0.906	0.927			0.601	0.792	0.757	0.819			1.008	0.917	0.971	0.916
22:19:16	0.82	0.871	0.82	0.802			0.889	0.944	0.9	0.917			0.635	0.809	0.783	0.836			1.029	0.946	0.993	0.948
22:39:16	0.82	0.871	0.818	0.802			0.886	0.942	0.896	0.916			0.66	0.823	0.796	0.85			1.051	0.975	1.021	0.977
22:59:16	0.817	0.862	0.811	0.798			0.877	0.935	0.891	0.91			0.678	0.832	0.806	0.857			1.067	1	1.042	1.002
23:19:16	0.819	0.857	0.804	0.801			0.874	0.936	0.888	0.91			0.69	0.841	0.818	0.866			1.083	1.021	1.064	1.024
23:39:16	0.811	0.847	0.796	0.794			0.868	0.929	0.882	0.902			0.702	0.851	0.825	0.876			1.094	1.037	1.081	1.041
23:59:16	0.813	0.844	0.792	0.796			0.864	0.929	0.882	0.902			0.712	0.86	0.834	0.886			1.104	1.051	1.097	1.057
1 day, 0:19:16	0.806	0.835	0.785	0.791			0.859	0.923	0.876	0.896			0.724	0.87	0.84	0.895			1.11	1.06	1.108	1.068
1 day, 0:39:16	0.805	0.828	0.78	0.788			0.852	0.921	0.873	0.893			0.737	0.875	0.845	0.898			1.112	1.065	1.115	1.076
1 day, 0:59:16	0.809	0.825	0.775	0.79			0.852	0.923	0.874	0.896			0.75	0.884	0.855	0.907			1.117	1.069	1.123	1.084
1 day, 1:19:16	0.807	0.82	0.773	0.79			0.848	0.921	0.872	0.896			0.761	0.887	0.858	0.91			1.117	1.071	1.125	1.087
1 day, 1:39:16	0.807	0.815	0.769	0.79			0.842	0.92	0.869	0.89			0.772	0.891	0.861	0.913			1.118	1.074	1.129	1.089
1 day, 1:59:16	0.803	0.809	0.766	0.79			0.838	0.914	0.865	0.886			0.783	0.889	0.865	0.912			1.115	1.07	1.128	1.086
1 day, 2:19:16	0.801	0.805	0.763	0.787			0.834	0.91	0.864	0.885			0.796	0.896	0.869	0.916			1.115	1.069	1.128	1.09
1 day, 2:39:16	0.799	0.8	0.76	0.788			0.827	0.905	0.859	0.879			0.805	0.886	0.869	0.909			1.11	1.064	1.123	1.084
1 day, 2:59:16	0.799	0.797	0.758	0.788			0.826	0.906	0.858	0.879			0.818	0.892	0.871	0.911			1.11	1.066	1.124	1.085
1 day, 3:19:16	0.798	0.794	0.756	0.789			0.824	0.902	0.858	0.877			0.826	0.891	0.87	0.909			1.108	1.062	1.123	1.085
1 day, 3:39:16	0.793	0.791	0.756	0.786			0.815	0.898	0.855	0.871			0.836	0.886	0.87	0.904			1.105	1.06	1.119	1.083
1 day, 3:59:16	0.793	0.791	0.764	0.787			0.816	0.895	0.852	0.871			0.843	0.883	0.866	0.9			1.104	1.06	1.117	1.083
1 day, 4:19:16	0.792	0.788	0.762	0.786			0.806	0.888	0.848	0.865			0.85	0.873	0.864	0.89			1.096	1.05	1.111	1.075
1 day, 4:39:16	0.791	0.789	0.764	0.789			0.802	0.885	0.844	0.863			0.853	0.863	0.861	0.882			1.092	1.045	1.107	1.069
1 day, 4:59:16	0.791	0.79	0.767	0.79			0.798	0.881	0.843	0.856			0.856	0.857	0.858	0.875			1.087	1.04	1.102	1.065
1 day, 5:19:16	0.788	0.794	0.77	0.786			0.796	0.881	0.842	0.857			0.863	0.856	0.853	0.871			1.089	1.041	1.104	1.069
1 day, 5:39:16	0.788	0.797	0.779	0.785			0.793	0.878	0.84	0.857			0.865	0.852	0.849	0.867			1.085	1.04	1.102	1.066
1 day, 5:59:16	0.787	0.796	0.777	0.786			0.789	0.875	0.839	0.854			0.861	0.842	0.841	0.856			1.08	1.034	1.096	1.061
1 day, 6:19:16	0.787	0.802	0.777	0.788			0.786	0.873	0.838	0.853			0.856	0.831	0.836	0.847			1.079	1.031	1.094	1.057
1 day, 6:39:16	0.785	0.803	0.78	0.789			0.78	0.868	0.834	0.848			0.848	0.821	0.829	0.837			1.072	1.023	1.087	1.051
1 day, 6:59:16	0.783	0.806	0.784	0.789			0.779	0.867	0.834	0.844			0.845	0.815	0.824	0.829			1.069	1.02	1.085	1.048
1 day, 7:19:16	0.784	0.808	0.786	0.79			0.774	0.864	0.83	0.841			0.839	0.805	0.818	0.82			1.064	1.014	1.079	1.043
1 day, 7:39:16	0.784	0.814	0.792	0.791			0.775	0.865	0.833	0.844			0.835	0.802	0.812	0.814			1.064	1.015	1.079	1.044
1 day, 7:59:16	0.778	0.813	0.79	0.786			0.766	0.855	0.826	0.837			0.824	0.786	0.801	0.799			1.054	1.004	1.07	1.032
1 day, 8:19:16	0.778	0.816	0.792	0.785			0.765	0.852	0.825	0.837			0.819	0.781	0.793	0.793			1.049	1.002	1.067	1.03
1 day, 8:39:16	0.776	0.819	0.797	0.786			0.761	0.85	0.824	0.835			0.813	0.774	0.785	0.785			1.048	0.999	1.063	1.027
1 day, 8:59:16	0.777	0.821	0.799	0.788			0.759	0.849	0.823	0.834			0.805	0.766	0.777	0.776			1.043	0.995	1.058	1.022
1 day, 9:19:16	0.78	0.827	0.803	0.795			0.761	0.85	0.827	0.839			0.794	0.757	0.77	0.767			1.042	0.993	1.057	1.019
1 day, 9:39:16	0.779	0.827	0.807	0.794			0.756	0.847	0.825	0.834			0.788	0.75	0.766	0.76			1.035	0.988	1.051	1.014
1 day, 9:59:16	0.779	0.834	0.811	0.797			0.757	0.847	0.827	0.836			0.781	0.745	0.756	0.754			1.036	0.987	1.05	1.013
1 day, 10:19:16	0.78	0.836	0.815	0.799			0.757	0.849	0.829	0.837			0.776	0.742	0.752	0.75			1.036	0.987	1.048	1.012
1 day, 10:39:16	0.776	0.832	0.816	0.796			0.75	0.841	0.824	0.829			0.766	0.733	0.743	0.741			1.024	0.976	1.038	1.001
1 day, 10:59:16	0.774	0.836	0.817	0.796			0.747	0.839	0.822	0.828			0.759	0.728	0.736	0.734			1.018	0.97	1.031	0.995
1 day, 11:19:16	0.773	0.84	0.82	0.795			0.748	0.84	0.824	0.829			0.755	0.725	0.725	0.73			1.017	0.97	1.03	0.995
1 day, 11:39:16	0.775	0.841	0.826	0.795			0.746	0.838	0.823	0.828			0.748	0.721	0.719	0.726			1.015	0.967	1.027	0.991
1 day, 11:59:16	0.772	0.841	0.824	0.794			0.742	0.833	0.82	0.824			0.739	0.715	0.712	0.719			1.007	0.959	1.018	0.983
1 day, 12:19:16	0.771	0.842	0.822	0.792			0.739	0.83	0.819	0.822			0.734	0.711	0.705	0.714			1.003	0.955	1.013	0.978
1 day, 12:39:16	0.771	0.843	0.826	0.794			0.738	0.829	0.818	0.823			0.73	0.71	0.698	0.713			0.998	0.952	1.009	0.974
1 day, 12:59:16	0.77	0.845	0.829	0.795			0.737	0.827	0.818	0.823			0.724	0.708	0.693	0.71			0.996	0.949	1.006	0.97
1 day, 13:19:16	0.771	0.846	0.832	0.794			0.734	0.825	0.818	0.823			0.72	0.704	0.688	0.705			0.992	0.946	1.001	0.964
1 day, 13:39:16	0.772	0.85	0.834	0.795			0.735	0.825	0.821	0.824			0.718	0.706	0.684	0.706			0.992	0.947	1.001	0.967
1 day, 13:59:16	0.772	0.852	0.837	0.796			0.735	0.826	0.822	0.825			0.714	0.705	0.681	0.705			0.991	0.945	0.999	0.963
1 day, 14:19:16	0.769	0.849	0.838	0.794			0.729	0.82	0.818	0.819			0.711	0.703	0.678	0.702			0.984	0.939	0.992	0.956
1 day, 14:39:16	0.77	0.852	0.84	0.795			0.729	0.819	0.818	0.82			0.708	0.703	0.676	0.701			0.981	0.935	0.987	0.951
1 day, 14:59:16	0.768	0.852	0.843	0.793			0.726	0.816	0.816	0.817			0.704	0.698	0.672	0.699			0.976	0.93	0.981	0.944
1 day, 15:19:16	0.767	0.852	0.844	0.792			0.723	0.814	0.815	0.815			0.701	0.697	0.668	0.696			0.972	0.927	0.976	0.939
1 day, 15:39:16	0.767	0.856	0.845	0.79			0.724	0.816	0.816	0.818			0.702	0.699	0.664	0.698			0.973	0.928	0.976	0.94
1 day, 15:59:16	0.768	0.859	0.847	0.793			0.724	0.815	0.82	0.819			0.699	0.699	0.665	0.696			0.97	0.926	0.974	0.937
1 day, 16:19:16	0.768	0.858	0.848	0.79			0.723	0.814	0.819	0.818			0.702	0.703	0.663	0.7			0.971	0.927	0.974	0.938
1 day, 16:39:16	0.769	0.858	0.849	0.792			0.723	0.813	0.819	0.817			0.702	0.704	0.662	0.701			0.969	0.925	0.972	0.936
1 day, 16:59:16	0.77	0.861	0.852	0.791			0.722	0.812	0.82	0.818			0.7	0.705	0.66	0.702			0.969	0.928	0.971	0.935
1 day, 17:19:16	0.768	0.861	0.853	0.791			0.721	0.81	0.82	0.816			0.697	0.703	0.658	0.699			0.967	0.924	0.967	0.931
1 day, 17:39:16	0.768	0.862	0.854	0.792			0.72	0.808	0.82	0.816			0.695	0.702	0.658	0.699			0.965	0.923	0.964	0.929
1 day, 17:59:16	0.766	0.86	0.854	0.792			0.719	0.807	0.82	0.816			0.697	0.705	0.659	0.702			0.961	0.92	0.961	0.926
1 day, 18:19:16	0.768	0.864	0.857	0.792			0.72	0.808	0.822	0.817			0.695	0.704	0.657	0.701			0.962	0.922	0.961	0.927
1 day, 18:39:16	0.765	0.864	0.859	0.791			0.718	0.806	0.823	0.816			0.694	0.702	0.656	0.7			0.959	0.919	0.958	0.923
1 day, 18:59:16	0.767	0.867	0.859	0.794			0.721	0.808	0.826	0.82			0.697	0.708	0.656	0.704			0.959	0.919	0.961	0.927
1 day, 19:19:16	0.766	0.866	0.861	0.793			0.718	0.806	0.825	0.817			0.692	0.703	0.656	0.7			0.956	0.916	0.955	0.92
1 day, 19:39:16	0.765	0.867	0.861	0.796			0.717	0.805	0.825	0.817			0.694	0.704	0.656	0.702			0.953	0.912	0.952	0.917
1 day, 19:59:16	0.766	0.87	0.863	0.795			0.717	0.807	0.827	0.818			0.697	0.71	0.655	0.704			0.952	0.912	0.953	0.922
1 day, 20:19:16	0.766	0.87	0.863	0.795			0.717	0.807	0.828	0.819			0.696	0.71	0.655	0.705			0.951	0.911	0.954	0.921
1 day, 20:39:16	0.766	0.871	0.865	0.795			0.718	0.807	0.83	0.819			0.696	0.71	0.655	0.705			0.949	0.908	0.952	0.92
1 day, 20:59:16	0.764	0.869	0.865	0.795			0.716	0.806	0.832	0.819			0.697	0.71	0.654	0.704			0.945	0.905	0.95	0.918
1 day, 21:19:16	0.764	0.869	0.867	0.793			0.714	0.804	0.832	0.818			0.69	0.705	0.653	0.701			0.943	0.903	0.946	0.914
1 day, 21:39:16	0.764	0.871	0.868	0.794			0.715	0.81	0.836	0.82			0.695	0.71	0.654	0.705			0.942	0.901	0.946	0.916
1 day, 21:59:16	0.764	0.872	0.867	0.794			0.715	0.809	0.838	0.82			0.694	0.708	0.653	0.703			0.938	0.897	0.945	0.914
1 day, 22:19:16	0.762	0.871	0.867	0.792			0.712	0.808	0.838	0.819			0.695	0.71	0.653	0.704			0.935	0.895	0.942	0.912
1 day, 22:39:16	0.762	0.87	0.866	0.791			0.712	0.808	0.838	0.82			0.694	0.709	0.652	0.703			0.933	0.892	0.942	0.912
1 day, 22:59:16	0.761	0.87	0.867	0.792			0.708	0.808	0.839	0.819			0.689	0.703	0.651	0.698			0.931	0.89	0.936	0.904
1 day, 23:19:16	0.76	0.87	0.868	0.791			0.709	0.81	0.841	0.82			0.689	0.702	0.65	0.696			0.928	0.886	0.931	0.901
1 day, 23:39:16	0.764	0.874	0.872	0.795			0.712	0.817	0.847	0.825			0.689	0.702	0.651	0.696			0.929	0.886	0.932	0.904
1 day, 23:59:16	0.765	0.875	0.872	0.797			0.713	0.818	0.85	0.829			0.691	0.706	0.653	0.699			0.925	0.883	0.934	0.905
[truncated: 1 more columns]

## Sheet: Figure 4f image
Figure 4f:

## Sheet: Figure 4g
Figure 4g:
	Loading scheme							Loading scheme
	Lane	1	2	3	4			5	6	7	8	9	10
		+	+	-	-	gfp [1 µM]		+	+	+	-	-	-	gfp [0.5 µM]
		-	-	+	+	5' susCBT_3983 [1 µM]		-	-	-	+	+	+	5' susCBT_3983 [0.5 µM]
		-	+	-	+	RbpB [20 µM]		-	-	+	-	-	+	RbpB [20 µM]
		-	-	-	-	FopS-10 [25 µM]		-	+	+	-	+	+	FopS-10 [25 µM]

[truncated: 24 more sheets: Supplementary Figure 2b image , Supplementary Figure 3a, Supplementary Figure 3b, Supplementary Figure 3c image, Supplementary Figure 6b image, Supplementary Figure 6d image, Supplementary Figure 6f image, Supplementary Figure 6g, Supplementary Figure 7a image, Supplementary Figure 7b, Supplementary Figure 7c image, Supplementary Figure 7d, Supplementary Figure 7e image, Supplementary Figure 8b image, Supplementary Figure 8c, Supplementary Figure 8d, Supplementary Figure 8e image, Supplementary Figure 8f, Supplementary Figure 9a, Supplementary Figure 9b image …]
